# Supplementary material for: Sex‐Dependent Carry‐Over Effects Between Physiological State and Reproduction in a Passerine Species
Source: Ecol Evol. 2025 Jul 20;15(7):e71816. doi: 10.1002/ece3.71816 (PMC12277126; doi:10.1002/ece3.71816)
Supplement: Supplementary file 1 — Appendix S1. [file ECE3-15-e71816-s003.zip]

Archive with 1 entries (1 files):
- ece371816-sup-0001-AppendixS1.R
