# Supplementary material for: Sex‐Dependent Carry‐Over Effects Between Physiological State and Reproduction in a Passerine Species
Source: Ecol Evol. 2025 Jul 20;15(7):e71816. doi: 10.1002/ece3.71816 (PMC12277126; doi:10.1002/ece3.71816)
Supplement: Supplementary file 1 — Appendix S1. [file ECE3-15-e71816-s003.zip › ece371816-sup-0001-AppendixS1.R]

## ANALSYES FOR THE MANUSCRIPT "Sex-dependent carry-over effects between physiological state and reproduction in a passerine"

# Load necessary libraries

# Data Handling
library(readxl)       # Reading Excel files
library(dplyr)        # Data manipulation
library(tidyr)        # Handling missing data
library(broom)        # Convert models into tidy format

# Statistical Analysis
library(glmmTMB)      # Mixed models
library(DHARMa)       # Residual diagnostics
library(car)          # ANOVA and regression diagnostics
library(emmeans)      # Pairwise comparisons and estimated marginal means
library(AICcmodavg)   # Model selection (AIC)
library(performance)  # Model performance checks
library(rptR)         # Repeatability analysis
library(GGally)       # Correlation matrix plots
library(ggeffects)    # Model predictions with confidence intervals
library(arm)          # Regression modeling
library(rstatix)      # For pariwise t-test
library(outliers)     # For Grubbs-test

# Visualization
library(ggplot2)      # Data visualization
library(ggpubr)       # Publication-ready plots
library(gridExtra)    # Arranging multiple plots

# Other Utilities
library(tidyverse)    # Includes ggplot2, dplyr, tidyr, etc.
library(rlang)        # Metaprogramming utilities
library(tictoc)       # Measure execution time


#housekeeping
#setting a nice theme for graphs
My_theme <- theme(panel.background = element_blank(),
                  panel.border = element_rect(fill = NA, linewidth = 1),
                  strip.background = element_rect(fill = "white", 
                                                  color = "white", linewidth = 1),
                  text = element_text(size = 14),
                  panel.grid.major = element_line(colour = "white", linewidth = 0.1),
                  panel.grid.minor = element_line(colour = "white", linewidth = 0.1))

# A function for dotplots
multi_dotplot <- function(filename, Xvar, Yvar){
  filename %>%
    ggplot(aes(x = {{Xvar}})) +
    geom_point(aes(y = {{Yvar}})) +
    My_theme +
    coord_flip() +
    labs(x = "Order of Data")}

#functions to get data from the models seen in Appendix B
random_effects <- ranef(my_model)

# Number of random factors
num_random_factors <- nrow(random_effects$cond$ID)

aic_value <- AIC(my_model)

# Extract BIC
bic_value <- BIC(my_model)

# Extract log-likelihood
log_likelihood <- logLik(my_model)

# Extract deviance
deviance_value <- deviance(my_model)

# Calculate residual degrees of freedom
n_observations <- nobs(my_model)
n_fixed_effects <- length(fixef(my_model)$cond)
residual_df <- n_observations - n_fixed_effects

# Print results
cat(n_observations, "\t",
    num_random_factors, "\t",
    aic_value, "\t",
    bic_value, "\t",
    log_likelihood, "\t",
    deviance_value, "\t",
    residual_df, "\n")


# Haeamtocrit and H/L models before standardising -----------------------------------

#data entry

hem_anova<- read_excel("My_Directory/Appendix_data.xlsx", sheet = "data")
hem_anova$ev <- as.factor(hem_anova$ev)

#between-year patterns of H/L and haematocrit
#H/L, tsting model fit
hperl_gaus<-glmmTMB(hperl~sex*ev+(1|ID), data=hem_anova, family="gaussian"(link=identity))
hperl_gamma<-glmmTMB(hperl~sex*ev+(1|ID), data=hem_anova, family="Gamma"(link=log))

#checking AIC values for better fit

BIC(hperl_gamma)
BIC(hperl_gaus)

#model diagnostics for the better fitting model, and model selection

# Use 'simulateResiduals' from the DHARMa package to simulate standardised residuals
Res1 <- simulateResiduals(fittedModel = hperl_gamma, plot = F)
# Plot residuals against fitted values
plotResiduals(Res1)
# Examine normality of residuals, model dispersion, and outliers
plotQQunif(Res1, testOutliers = TRUE, testDispersion = TRUE)

#randomfactor residuals
randf_hperl_gamma<-ranef(hperl_gamma)
qqnorm(randf_hperl_gamma$cond$ID$`(Intercept)`)
qqline(randf_hperl_gamma$cond$ID$`(Intercept)`)

#model selection
drop1(hperl_gamma)


# Use drop1 to get models with one term dropped at a time
drop1_results <- drop1(hperl_gamma, test = "Chi")

# Now compute BIC for each reduced model manually:
# Get the full model BIC
full_BIC <- BIC(hperl_gamma)

# Loop through terms to drop each one and compute its BIC
terms_to_drop <- rownames(drop1_results)[-1]  # Skip <none>
bic_values <- sapply(terms_to_drop, function(term) {
  reduced_formula <- update(formula(hperl_gamma), paste(". ~ . -", term))
  reduced_model <- update(hperl_gamma, formula = reduced_formula)
  BIC(reduced_model)
})

# Combine into a data frame
bic_table <- data.frame(
  Term = terms_to_drop,
  BIC = bic_values,
  Delta_BIC = bic_values - full_BIC
)

# Optionally, add the full model at the top
bic_table <- rbind(data.frame(Term = "<none>", BIC = full_BIC, Delta_BIC = 0),
                   bic_table)

# Sort by BIC
bic_table <- bic_table[order(bic_table$BIC), ]
print(bic_table)


#drop interaction, ugyan jobb AIC, de egyszerűbb modell
hperl_gamma<-glmmTMB(hperl~sex+ev+(1|ID), data=hem_anova, family="Gamma"(link=log))

#Use 'simulateResiduals' from the DHARMa package to simulate standardised residuals
Res3 <- simulateResiduals(fittedModel = hperl_gamma, plot = T)

randf_hperl_gamma<-ranef(hperl_gamma)
qqnorm(randf_hperl_gamma$cond$ID$`(Intercept)`)
qqline(randf_hperl_gamma$cond$ID$`(Intercept)`)

drop1(hperl_gamma)

# Use drop1 to get models with one term dropped at a time
drop1_results <- drop1(hperl_gamma, test = "Chi")

# Now compute BIC for each reduced model manually:
# Get the full model BIC
full_BIC <- BIC(hperl_gamma)

# Loop through terms to drop each one and compute its BIC
terms_to_drop <- rownames(drop1_results)[-1]  # Skip <none>
bic_values <- sapply(terms_to_drop, function(term) {
  reduced_formula <- update(formula(hperl_gamma), paste(". ~ . -", term))
  reduced_model <- update(hperl_gamma, formula = reduced_formula)
  BIC(reduced_model)
})

# Combine into a data frame
bic_table <- data.frame(
  Term = terms_to_drop,
  BIC = bic_values,
  Delta_BIC = bic_values - full_BIC
)

# Optionally, add the full model at the top
bic_table <- rbind(data.frame(Term = "<none>", BIC = full_BIC, Delta_BIC = 0),
                   bic_table)

# Sort by BIC
bic_table <- bic_table[order(bic_table$BIC), ]
print(bic_table)


#drop sex
hperl_gamma<-glmmTMB(hperl~ev+(1|ID), data=hem_anova, family="Gamma"(link=log))


#Use 'simulateResiduals' from the DHARMa package to simulate standardised residuals
Res4 <- simulateResiduals(fittedModel = hperl_gamma, plot = T)
Anova(hperl_gamma, type="III")

#nullmodel
hperl_gamma<-glmmTMB(hperl~(1|ID), data=hem_anova, family="Gamma"(link=log))
Anova(hperl_gamma, type="III")


#no effects


#haematocrit patterns between years, model selection and model diagnostics
hem_gaus<-glmmTMB(haem~ev*sex+(1|ID), data=hem_anova, family="gaussian"(link=identity))

# Use 'simulateResiduals' from the DHARMa package to simulate standardised residuals
Res1 <- simulateResiduals(fittedModel = hem_gaus, plot = F)
# Plot residuals against fitted values
plotResiduals(Res1)
# Examine normality of residuals, model dispersion, and outliers
plotQQunif(Res1, testOutliers = TRUE, testDispersion = TRUE)

randf_hem_gaus<-ranef(hem_gaus)
qqnorm(randf_hem_gaus$cond$ID$`(Intercept)`)
qqline(randf_hem_gaus$cond$ID$`(Intercept)`)

drop1(hem_gaus)

# Use drop1 to get models with one term dropped at a time
drop1_results <- drop1(hem_gaus, test = "Chi")

# Now compute BIC for each reduced model manually:
# Get the full model BIC
full_BIC <- BIC(hem_gaus)

# Loop through terms to drop each one and compute its BIC
terms_to_drop <- rownames(drop1_results)[-1]  # Skip <none>
bic_values <- sapply(terms_to_drop, function(term) {
  reduced_formula <- update(formula(hem_gaus), paste(". ~ . -", term))
  reduced_model <- update(hem_gaus, formula = reduced_formula)
  BIC(reduced_model)
})

# Combine into a data frame
bic_table <- data.frame(
  Term = terms_to_drop,
  BIC = bic_values,
  Delta_BIC = bic_values - full_BIC
)

# Optionally, add the full model at the top
bic_table <- rbind(data.frame(Term = "<none>", BIC = full_BIC, Delta_BIC = 0),
                   bic_table)

# Sort by BIC
bic_table <- bic_table[order(bic_table$BIC), ]
print(bic_table)


#drop interaction
hem_gaus<-glmmTMB(haem~ev+sex+(1|ID), data=hem_anova, family="gaussian"(link=identity))

# Use 'simulateResiduals' from the DHARMa package to simulate standardised residuals
Res1 <- simulateResiduals(fittedModel = hem_gaus, plot = F)
# Plot residuals against fitted values
plotResiduals(Res1)
# Examine normality of residuals, model dispersion, and outliers
plotQQunif(Res1, testOutliers = TRUE, testDispersion = TRUE)

randf_hem_gaus<-ranef(hem_gaus)
qqnorm(randf_hem_gaus$cond$ID$`(Intercept)`)
qqline(randf_hem_gaus$cond$ID$`(Intercept)`)

drop1(hem_gaus)
# Use drop1 to get models with one term dropped at a time
drop1_results <- drop1(hem_gaus, test = "Chi")

# Now compute BIC for each reduced model manually:
# Get the full model BIC
full_BIC <- BIC(hem_gaus)

# Loop through terms to drop each one and compute its BIC
terms_to_drop <- rownames(drop1_results)[-1]  # Skip <none>
bic_values <- sapply(terms_to_drop, function(term) {
  reduced_formula <- update(formula(hem_gaus), paste(". ~ . -", term))
  reduced_model <- update(hem_gaus, formula = reduced_formula)
  BIC(reduced_model)
})

# Combine into a data frame
bic_table <- data.frame(
  Term = terms_to_drop,
  BIC = bic_values,
  Delta_BIC = bic_values - full_BIC
)

# Optionally, add the full model at the top
bic_table <- rbind(data.frame(Term = "<none>", BIC = full_BIC, Delta_BIC = 0),
                   bic_table)

# Sort by BIC
bic_table <- bic_table[order(bic_table$BIC), ]
print(bic_table)

#significant year and sex effect
Anova(hem_gaus, type="III")
#post-hoc pairwise comaprisons

# Pairwise comparisons for main effects
pairwise_ev <- contrast(emmeans(hem_gaus, ~ ev), method = "pairwise")
pairwise_sex <- contrast(emmeans(hem_gaus, ~ sex), method = "pairwise")

# Summarize results
summary(pairwise_ev)
summary(pairwise_sex)


#whiskerplot
# Obtain means and SEs for 'ev'
emm_ev <- as.data.frame(emmeans(hem_gaus, ~ ev))
emm_ev$lower <- emm_ev$emmean - emm_ev$SE
emm_ev$upper <- emm_ev$emmean + emm_ev$SE
emm_ev$ev <- factor(emm_ev$ev, levels = unique(emm_ev$ev))


# Obtain means and SEs for 'sex'
emm_sex <- as.data.frame(emmeans(hem_gaus, ~ sex))
emm_sex$lower <- emm_sex$emmean - emm_sex$SE
emm_sex$upper <- emm_sex$emmean + emm_sex$SE


#graph for year
# Filter significant pairwise comparisons

significant_ev <- as.data.frame(pairwise_ev)
significant_ev


significant_ev <- summary(pairwise_ev) %>%
  dplyr::filter(p.value < 0.05) %>%
  dplyr::mutate(stars = case_when(
    p.value < 0.001 ~ "***",
    p.value < 0.01 ~ "**",
    p.value < 0.05 ~ "*",
    TRUE ~ ""
  ))


# Split the 'contrast' column to create 'group1' and 'group2'
significant_ev$group1 <- sub(" - .*", "", significant_ev$contrast)  # Extract first group
significant_ev$group2 <- sub(".* - ", "", significant_ev$contrast)  # Extract second group

#ev eltávolítása az év mellől
significant_ev$group1 <- gsub("ev", "", significant_ev$group1)
significant_ev$group2 <- gsub("ev", "", significant_ev$group2)


# Add columns for group1 and group2 by splitting the contrast string

significant_ev$group1 <- str_extract(significant_ev$group1, "^[^ ]+")  # First group
significant_ev$group2 <- str_extract(significant_ev$group2, "[^ ]+$")  # Second group

# Ensure 'ev' in emm_ev is a factor with consistent levels
emm_ev$ev <- factor(emm_ev$ev, levels = unique(emm_ev$ev))

# Map group names to x-axis positions
significant_ev$x1 <- match(significant_ev$group1, levels(emm_ev$ev))
significant_ev$x2 <- match(significant_ev$group2, levels(emm_ev$ev))

# Remove 'ev' prefix from group1 and group2
significant_ev$group1 <- gsub("ev", "", significant_ev$group1)
significant_ev$group2 <- gsub("ev", "", significant_ev$group2)


# Define base y-coordinate and stagger for multiple lines
y_base <- max(emm_ev$upper, na.rm = TRUE) + 0.0013
significant_ev$y <- y_base + seq(0.0013, by = 0.0013, length.out = nrow(significant_ev))


#graph for years
ggplot(emm_ev, aes(x = ev, y = emmean)) +
  geom_point(size = 3) +  # Means
  geom_errorbar(aes(ymin = lower, ymax = upper), width = 0.2) +  # Error bars
  geom_segment(data = significant_ev,
               aes(x = x1, xend = x2, y = y, yend = y),
               inherit.aes = FALSE) +  # Horizontal lines
  annotate("text",
           x = (significant_ev$x1 + significant_ev$x2) / 2,  # Midpoint for stars
           y = significant_ev$y + 0.0005,
           label = significant_ev$stars,
           size = 5) +  # Add stars
  labs(x = "Year",
       y = "Haematocrit (Mean ± SE)") +
  My_theme  # Replace with your custom theme


#graph for sex
# Filter significant pairwise comparisons

significant_sex <- as.data.frame(pairwise_sex)

significant_sex <- summary(pairwise_sex) %>%
  dplyr::filter(p.value < 0.05) %>%
  dplyr::mutate(stars = case_when(
    p.value < 0.001 ~ "***",
    p.value < 0.01 ~ "**",
    p.value < 0.05 ~ "*",
    TRUE ~ ""
  ))


# Split the 'contrast' column to create 'group1' and 'group2'
significant_sex$group1 <- sub(" - .*", "", significant_sex$contrast)  # Extract first group
significant_sex$group2 <- sub(".* - ", "", significant_sex$contrast)  # Extract second group


significant_sex$group1 <- gsub("sex", "", significant_sex$group1)
significant_sex$group2 <- gsub("sex", "", significant_sex$group2)


# Add columns for group1 and group2 by splitting the contrast string

significant_sex$group1 <- str_extract(significant_sex$group1, "^[^ ]+")  # First group
significant_sex$group2 <- str_extract(significant_sex$group2, "[^ ]+$")  # Second group

# Ensure 'sex' in emm_sex is a factor with consistent levels
emm_sex$sex <- factor(emm_sex$sex, levels = unique(emm_sex$sex))

# Map group names to x-axis positions
significant_sex$x1 <- match(significant_sex$group1, levels(emm_sex$sex))
significant_sex$x2 <- match(significant_sex$group2, levels(emm_sex$sex))

# Remove 'sex' prefix from group1 and group2
significant_sex$group1 <- gsub("sex", "", significant_sex$group1)
significant_sex$group2 <- gsub("sex", "", significant_sex$group2)


# Define base y-coordinate and stagger for multiple lines
y_base <- max(emm_sex$upper, na.rm = TRUE) + 0.0013
significant_sex$y <- y_base + seq(0.0013, by = 0.0013, length.out = nrow(significant_sex))


#graph for sex
ggplot(emm_sex, aes(x = sex, y = emmean)) +
  geom_point(size = 3) +  # Means
  geom_errorbar(aes(ymin = lower, ymax = upper), width = 0.2) +  # Error bars
  geom_segment(data = significant_sex,
               aes(x = x1, xend = x2, y = y, yend = y),
               inherit.aes = FALSE) +  # Horizontal lines
  annotate("text",
           x = (significant_sex$x1 + significant_sex$x2) / 2,  # Midpoint for stars
           y = significant_sex$y + 0.0005,
           label = significant_sex$stars,
           size = 5) +  # Add stars
  labs(x = "Group",  # Updated label for the x-axis
       y = "Haematocrit (Mean ± SE)") +
  scale_x_discrete(labels = c("h" = "male", "t" = "female")) +  # Change x-axis values
  My_theme 

# sample size calculating -------------------------------------------------
hem_count <-hem_anova %>% drop_na(haem)

sum(hem_count$ev == 2014 & hem_count$sex == "h" )
sum(hem_count$ev == 2014 & hem_count$sex == "t" )
sum(hem_count$ev == 2015 & hem_count$sex == "h" )
sum(hem_count$ev == 2015 & hem_count$sex == "t" )
sum(hem_count$ev == 2016 & hem_count$sex == "h" )
sum(hem_count$ev == 2016 & hem_count$sex == "t" )
sum(hem_count$ev == 2018 & hem_count$sex == "h" )
sum(hem_count$ev == 2018 & hem_count$sex == "t" )


hperl_count <-hem_anova %>% drop_na(hperl)

sum(hperl_count$ev == 2015 & hperl_count$sex == "h" )
sum(hperl_count$ev == 2015 & hperl_count$sex == "t" )
sum(hperl_count$ev == 2016 & hperl_count$sex == "h" )
sum(hperl_count$ev == 2016 & hperl_count$sex == "t" )


# courtship-nestling rearing phases of males -------------------------------------------

#data entry

udvkolt<- read_excel("My_Directory/Appendix_data.xlsx", 
                     sheet = "court_nestl")

udvkolt$udvkolt<-as.factor(udvkolt$court_nestl)
udvkolt$ID<-as.factor(udvkolt$ID)
udvkolt$ev<-as.factor(udvkolt$ev)

str(udvkolt)


#  Remove NAs to prevent missing value errors
udvkolt <- na.omit(udvkolt)  # Remove missing data

#Ensure 'udvkolt' is a factor with the correct order and rename category
udvkolt <- udvkolt %>%
  mutate(
    udvkolt = factor(udvkolt, levels = c("courtship", "chick rearing")),  # Ensure correct order
    udvkolt = recode_factor(udvkolt, "chick rearing" = "nestling phase")  # Rename category
  )
table(udvkolt$udvkolt)

#normalitás
udvkolt %>% 
  ggplot(aes(y = haem, x = udvkolt, group=udvkolt)) +
  labs(y = "hematocrit", x="season") +
  geom_boxplot(fill = "gray88") +
  My_theme


#paired t-test between courtship and nestling phases
udvkolt_teszt<-udvkolt %>% 
  t_test(haem~udvkolt, paired=TRUE, detailed=F)
udvkolt_teszt


# Prepare Summary Data for Mean ± SE Whiskers
summary_data <- udvkolt %>%
  group_by(udvkolt) %>%
  summarise(
    mean_haem = mean(haem, na.rm = TRUE),
    se_haem = sd(haem, na.rm = TRUE) / sqrt(n()),
    .groups = "drop"
  )


#only 2018
udvkolt_2018 <- subset(udvkolt, ev == 2018)

udvkolt_2018_teszt<-udvkolt_2018 %>% 
  t_test(haem~udvkolt, paired=TRUE, detailed=F)
udvkolt_2018_teszt


# **Check if summarization included "nestling phase"**
print(summary_data)  # Should show values for "courtship" and "nestling phase"

# 3️⃣ Ensure "nestling phase" exists in `summary_data`
summary_data <- summary_data %>%
  complete(udvkolt = factor(c("courtship", "nestling phase"), levels = c("courtship", "nestling phase")),
           fill = list(mean_haem = 0, se_haem = 0))  # Fill missing with 0 instead of NA

# **Check if "nestling phase" now appears properly**
print(summary_data)


# 2️⃣ Paired Line Plot (Individual Connections)
ggplot(udvkolt, aes(x = udvkolt, y = haem, group = ID)) +
  geom_line(aes(group = ID), color = "gray60", size = 1, alpha = 0.7) +  # Individual lines
  geom_point(size = 4, alpha = 0.6, color = "black") +  # Individual points
  stat_summary(fun = mean, geom = "point", size = 3, color = "black", shape = 18) +  # Mean per season
  stat_summary(fun.data = mean_se, geom = "errorbar", width = 0.1, size = 1.2, color = "red") +  # SE bars
  scale_x_discrete(limits = c("courtship", "nestling phase")) +  # Ensures correct x-axis order
  labs(x = "", y = "Haematocrit") +
  My_theme +
  scale_y_continuous(
    limits = c(0.427, 0.6),  # Set custom range for Y-axis
    breaks = seq(0.4, 0.6, by = 0.04),  # Custom tick marks
  ) +
  theme(
    axis.title = element_text(size = 22),
    axis.text = element_text(size = 18)
  )

ggplot(udvkolt, aes(x = udvkolt, y = haem, group = ID)) +
  geom_line(aes(color = factor(ev)), size = 1, alpha = 0.7) +  # Color lines by year
  geom_point(size = 4, alpha = 0.6, color = "black") +  # Keep points black
  stat_summary(fun = mean, geom = "point", size = 3, color = "black", shape = 18) +  # Mean per season
  stat_summary(fun.data = mean_se, geom = "errorbar", width = 0.1, size = 1.2, color = "red") +  # SE bars
  scale_x_discrete(limits = c("courtship", "nestling phase")) +  # Correct x-axis order
  labs(x = "", y = "Haematocrit", color = "Year") +  # Add legend label
  My_theme +
  scale_y_continuous(
    limits = c(0.427, 0.6),
    breaks = seq(0.4, 0.6, by = 0.04)
  ) +
  theme(
    axis.title = element_text(size = 22),
    axis.text = element_text(size = 18),
    legend.title = element_text(size = 18),
    legend.text = element_text(size = 16)
  )


# 4️⃣ Overlayed Plot: Individual Paired Lines + Whiskers
ggplot() +
  # **1️⃣ Individual Connections (Paired Lines)**
  geom_line(data = udvkolt, aes(x = udvkolt, y = haem, group = ID), 
            color = "gray60", size = 1, alpha = 0.7) +  # Individual lines
  geom_point(data = udvkolt, aes(x = udvkolt, y = haem), 
             size = 2.5, alpha = 0.6, color = "black") +  # Individual points
  
  # **2️⃣ Mean ± SE (Whiskers)**
  geom_point(data = summary_data, aes(x = udvkolt, y = mean_haem), 
             size = 6, color = "red", shape = 18) +  # Mean points
  geom_errorbar(data = summary_data, 
                aes(x = udvkolt, ymin = mean_haem - se_haem, ymax = mean_haem + se_haem), 
                width = 0.2, size = 1, color = "red") +  # SE bars
  geom_line(data = summary_data, aes(x = udvkolt, y = mean_haem, group = 1), 
            color = "red", size = 0.8) +  # Connect mean values
  
  # **X-axis Ordering & Labels**
  scale_x_discrete(limits = c("courtship", "nestling phase")) +  # Ensure correct x-axis order
  
  # **Custom Y-Axis**
  scale_y_continuous(
    limits = c(0.427, 0.6),  # Set custom range for Y-axis
    breaks = seq(0.4, 0.6, by = 0.04),  # Custom tick marks
  ) +
  
  labs(x = "", y = "Haematocrit (mean ± SE)") +
  
  # **Theme Customization**
  My_theme +
  theme(
    axis.title = element_text(size = 22),  # Bold & larger axis title
    axis.text = element_text(size = 18),  # Custom axis tick label font size
    legend.text = element_text(size = 16),  # Custom legend text size (if applicable)
    legend.title = element_text(size = 18),  # Custom legend title size

  )


##############################################################

# Repeatability of haematocrit in consecutive years -----------------------------------------

#data entry
hemkonszek<- read_excel("My_Directory/Appendix_data.xlsx", 
                        sheet = "haem_consec")

hemkonszek$hemkonszek<-as.factor(hemkonszek$prev_current)
hemkonszek$ID<-as.factor(hemkonszek$ID)
hemkonszek$sex<-as.factor(hemkonszek$sex)
hemkonszek$ev<-as.factor(hemkonszek$ev)


str(hemkonszek)

#data exploration

hemkonszek %>%
  ggplot(aes(y = stdhaem, x = ev, group = ev)) +
  labs(y = "hematocrit", x="") +
  geom_boxplot(fill = "gray88") +
  facet_grid( rows=vars(prev_current))+
  My_theme


######repeatability 

#sexes together, year standardised haeamtocrit
hist(hemkonszek$stdhaem)
r1<-rpt(stdhaem ~ (1 | ID), grname="ID",data = hemkonszek, 
        datatype = "Gaussian", nboot = 1000, 
        npermut = 1000)

r1

plot(r1, type = "boot", grname = "ID", cex.main = 1)
plot(r1, type = "permut", grname = "ID", cex.main = 1)

# Extract repeatability estimate (R is a list, so we access its element)
R_value <- r1$R["ID"][[1]]

# Extract confidence intervals
CI_lower <- r1$CI_emp["ID", 1]  # Lower bound
CI_upper <- r1$CI_emp["ID", 2]  # Upper bound

# Extract p-value
p_value <- r1$P_permut 
p_value <- r1$P$LRT_P
p_value
p_value <- r1$P$LRT_P
# Print results
cat("Repeatability:", R_value, "\n")
cat("95% CI:", CI_lower, "-", CI_upper, "\n")
cat("P-value:", p_value, "\n")

# Check significance
if (!is.na(CI_lower) && CI_lower > 0 && p_value < 0.05) {
  cat("Repeatability is statistically significant!\n")
} else {
  cat("Repeatability is NOT statistically significant.\n")
}


#sexes together, haematocrit
hist(hemkonszek$haem)
r2<-rpt(haem ~ (1 | ID), grname="ID",data = hemkonszek, 
        datatype = "Gaussian", nboot = 1000, 
        npermut = 1000)

r2
plot(r2, type = "boot", grname = "ID", cex.main = 1)
plot(r2, type = "permut", grname = "ID", cex.main = 1)

#repeatability of haematocrit in females
tojo_hemkonszek<- subset(hemkonszek,sex=="t")

#standardised haematocrit
r5<-rpt(stdhaem ~ (1 | ID), grname="ID",data = tojo_hemkonszek, 
        datatype = "Gaussian", nboot = 1000, 
        npermut = 1000)
plot(r5, type = "boot", grname = "ID", cex.main = 1)
plot(r5, type = "permut", grname = "ID", cex.main = 1)
r5

# Extract repeatability estimate (R is a list, so we access its element)
R_value <- r5$R["ID"][[1]]

# Extract confidence intervals
CI_lower <- r5$CI_emp["ID", 1]  # Lower bound
CI_upper <- r5$CI_emp["ID", 2]  # Upper bound

# Extract p-value
p_value <- r5$P_permut
p_value <- r5$P$LRT_P
p_value
# Print results
cat("Repeatability:", R_value, "\n")
cat("95% CI:", CI_lower, "-", CI_upper, "\n")
cat("P-value:", p_value, "\n")

# Check significance
if (!is.na(CI_lower) && CI_lower > 0 && p_value < 0.05) {
  cat("Repeatability is statistically significant!\n")
} else {
  cat("Repeatability is NOT statistically significant.\n")
}


#haematocrit
r6<-rpt(haem ~ (1 | ID), grname="ID",data = tojo_hemkonszek, 
        datatype = "Gaussian", nboot = 1000, 
        npermut = 1000)

plot(r6, type = "boot", grname = "ID", cex.main = 1)
plot(r6, type = "permut", grname = "ID", cex.main = 1)
r6


# Extract repeatability estimate (R is a list, so we access its element)
R_value <- r6$R["ID"][[1]]

# Extract confidence intervals
CI_lower <- r6$CI_emp["ID", 1]  # Lower bound
CI_upper <- r6$CI_emp["ID", 2]  # Upper bound

# Extract p-value
p_value <- r6$P_permut 
p_value <- r6$P$LRT_P
p_value
# Print results
cat("Repeatability:", R_value, "\n")
cat("95% CI:", CI_lower, "-", CI_upper, "\n")
cat("P-value:", p_value, "\n")

# Check significance
if (!is.na(CI_lower) && CI_lower > 0 && p_value < 0.05) {
  cat("Repeatability is statistically significant!\n")
} else {
  cat("Repeatability is NOT statistically significant.\n")
}


#male haematocrit repeatability
him_hemkonszek<- subset(hemkonszek,sex=="h")

#year standardised haematocrit
r8<-rpt(stdhaem ~ (1 | ID), grname="ID",data = him_hemkonszek, 
        datatype = "Gaussian", nboot = 1000, 
        npermut = 1000)

plot(r8, type = "boot", grname = "ID", cex.main = 1)
plot(r8, type = "permut", grname = "ID", cex.main = 1)
r8

# Extract repeatability estimate (R is a list, so we access its element)
R_value <- r8$R["ID"][[1]]

# Extract confidence intervals
CI_lower <- r8$CI_emp["ID", 1]  # Lower bound
CI_upper <- r8$CI_emp["ID", 2]  # Upper bound

# Extract p-value
p_value <- r8$P_permut 
p_value <- r8$P$LRT_P
p_value
# Print results
cat("Repeatability:", R_value, "\n")
cat("95% CI:", CI_lower, "-", CI_upper, "\n")
cat("P-value:", p_value, "\n")

# Check significance
if (!is.na(CI_lower) && CI_lower > 0 && p_value < 0.05) {
  cat("Repeatability is statistically significant!\n")
} else {
  cat("Repeatability is NOT statistically significant.\n")
}


#male haematocrit repeatability

r9<-rpt(haem ~ (1 | ID), grname="ID",data = him_hemkonszek, 
        datatype = "Gaussian", nboot = 1000, 
        npermut = 1000)

plot(r9, type = "boot", grname = "ID", cex.main = 1)
plot(r9, type = "permut", grname = "ID", cex.main = 1)
r9


# haematocrit repeatability with one year gap --------------------
#data entry
nemkonszek_hem<- read_excel("My_Directory/Appendix_data.xlsx", 
                            sheet = "haem_one_year_gap")

nemkonszek_hem$nemkonszek_hem<-as.factor(nemkonszek_hem$prev_current)
nemkonszek_hem$ID<-as.factor(nemkonszek_hem$ID)
nemkonszek_hem$sex<-as.factor(nemkonszek_hem$sex)
nemkonszek_hem$ev<-as.factor(nemkonszek_hem$ev)


str(nemkonszek_hem)

#data exploration

nemkonszek_hem %>%
  ggplot(aes(y = stdhaem, x = ev, group = ev)) +
  labs(y = "hematocrit", x="") +
  geom_boxplot(fill = "gray88") +
  facet_grid( rows=vars(prev_current))+
  My_theme


######repeatability of haeamtocrit with a one-year gap

#sexes together, standardised by
hist(nemkonszek_hem$stdhaem)
r11<-rpt(stdhaem ~ (1 | ID), grname="ID",data = nemkonszek_hem, 
         datatype = "Gaussian", nboot = 1000, 
         npermut = 1000)
r11
plot(r11, type = "boot", grname = "ID", cex.main = 1)
plot(r11, type = "permut", grname = "ID", cex.main = 1)

# Extract repeatability estimate (R is a list, so we access its element)
R_value <- r11$R["ID"][[1]]

# Extract confidence intervals
CI_lower <- r11$CI_emp["ID", 1]  # Lower bound
CI_upper <- r11$CI_emp["ID", 2]  # Upper bound

# Extract p-value
p_value <- r11$P_permut 
p_value <- r11$P$LRT_P
p_value
# Print results
cat("Repeatability:", R_value, "\n")
cat("95% CI:", CI_lower, "-", CI_upper, "\n")
cat("P-value:", p_value, "\n")

# Check significance
if (!is.na(CI_lower) && CI_lower > 0 && p_value < 0.05) {
  cat("Repeatability is statistically significant!\n")
} else {
  cat("Repeatability is NOT statistically significant.\n")
}

#sexes together, haematocrit
hist(nemkonszek_hem$stdhaem)
r12<-rpt(haem ~ (1 | ID), grname="ID",data = nemkonszek_hem, 
         datatype = "Gaussian", nboot = 1000, 
         npermut = 1000)

r12
plot(r12, type = "boot", grname = "ID", cex.main = 1)
plot(r12, type = "permut", grname = "ID", cex.main = 1)

# Extract repeatability estimate (R is a list, so we access its element)
R_value <- r12$R["ID"][[1]]

# Extract confidence intervals
CI_lower <- r12$CI_emp["ID", 1]  # Lower bound
CI_upper <- r12$CI_emp["ID", 2]  # Upper bound

# Extract p-value
p_value <- r12$P_permut 
p_value <- r12$P$LRT_P
p_value
# Print results
cat("Repeatability:", R_value, "\n")
cat("95% CI:", CI_lower, "-", CI_upper, "\n")
cat("P-value:", p_value, "\n")

# Check significance
if (!is.na(CI_lower) && CI_lower > 0 && p_value < 0.05) {
  cat("Repeatability is statistically significant!\n")
} else {
  cat("Repeatability is NOT statistically significant.\n")
}


#repeatability of haematocrit in females

#year stadnardised haematocrit
tojo_nemkonszek_hem<-rom_repeta_nemkodos <- subset(nemkonszek_hem,sex=="t")

r15<-rpt(stdhaem ~ (1 | ID), grname="ID",data = tojo_nemkonszek_hem, 
         datatype = "Gaussian", nboot = 1000, 
         npermut = 1000)

r15
plot(r15, type = "boot", grname = "ID", cex.main = 1)
plot(r15, type = "permut", grname = "ID", cex.main = 1)


# Extract repeatability estimate (R is a list, so we access its element)
R_value <- r15$R["ID"][[1]]

# Extract confidence intervals
CI_lower <- r15$CI_emp["ID", 1]  # Lower bound
CI_upper <- r15$CI_emp["ID", 2]  # Upper bound

# Extract p-value
p_value <- r15$P_permut 
p_value <- r15$P$LRT_P
p_value
# Print results
cat("Repeatability:", R_value, "\n")
cat("95% CI:", CI_lower, "-", CI_upper, "\n")
cat("P-value:", p_value, "\n")

# Check significance
if (!is.na(CI_lower) && CI_lower > 0 && p_value < 0.05) {
  cat("Repeatability is statistically significant!\n")
} else {
  cat("Repeatability is NOT statistically significant.\n")
}


#haeamtocrit
r16<-rpt(haem ~ (1 | ID), grname="ID",data = tojo_nemkonszek_hem, 
         datatype = "Gaussian", nboot = 1000, 
         npermut = 1000)

r16
plot(r16, type = "boot", grname = "ID", cex.main = 1)
plot(r16, type = "permut", grname = "ID", cex.main = 1)


# Extract repeatability estimate (R is a list, so we access its element)
R_value <- r16$R["ID"][[1]]

# Extract confidence intervals
CI_lower <- r16$CI_emp["ID", 1]  # Lower bound
CI_upper <- r16$CI_emp["ID", 2]  # Upper bound

# Extract p-value
p_value <- r16$P_permut 
p_value <- r16$P$LRT_P
p_value
# Print results
cat("Repeatability:", R_value, "\n")
cat("95% CI:", CI_lower, "-", CI_upper, "\n")
cat("P-value:", p_value, "\n")

# Check significance
if (!is.na(CI_lower) && CI_lower > 0 && p_value < 0.05) {
  cat("Repeatability is statistically significant!\n")
} else {
  cat("Repeatability is NOT statistically significant.\n")
}


#repeatability of haematocrit in males
him_nemkonszek_hem<-rom_repeta_nemkodos <- subset(nemkonszek_hem,sex=="h")

#haematocrit standardised by year
r18<-rpt(stdhaem ~ (1 | ID), grname="ID",data = him_nemkonszek_hem, 
         datatype = "Gaussian", nboot = 1000, 
         npermut = 1000)
r18
plot(r18, type = "boot", grname = "ID", cex.main = 1)
plot(r18, type = "permut", grname = "ID", cex.main = 1)

# Extract repeatability estimate (R is a list, so we access its element)
R_value <- r18$R["ID"][[1]]

# Extract confidence intervals
CI_lower <- r18$CI_emp["ID", 1]  # Lower bound
CI_upper <- r18$CI_emp["ID", 2]  # Upper bound

# Extract p-value
p_value <- r18$P_permut 
p_value <- r18$P$LRT_P
p_value
# Print results
cat("Repeatability:", R_value, "\n")
cat("95% CI:", CI_lower, "-", CI_upper, "\n")
cat("P-value:", p_value, "\n")

# Check significance
if (!is.na(CI_lower) && CI_lower > 0 && p_value < 0.05) {
  cat("Repeatability is statistically significant!\n")
} else {
  cat("Repeatability is NOT statistically significant.\n")
}


#haematocrit
r19<-rpt(haem ~ (1 | ID), grname="ID",data = him_nemkonszek_hem, 
         datatype = "Gaussian", nboot = 1000, 
         npermut = 1000)
r19
plot(r19, type = "boot", grname = "ID", cex.main = 1)
plot(r19, type = "permut", grname = "ID", cex.main = 1)

# Extract repeatability estimate (R is a list, so we access its element)
R_value <- r19$R["ID"][[1]]

# Extract confidence intervals
CI_lower <- r19$CI_emp["ID", 1]  # Lower bound
CI_upper <- r19$CI_emp["ID", 2]  # Upper bound

# Extract p-value
p_value <- r19$P_permut 
p_value <- r19$P$LRT_P
p_value <- r19$P$LRT_P
p_value
# Print results
cat("Repeatability:", R_value, "\n")
cat("95% CI:", CI_lower, "-", CI_upper, "\n")
cat("P-value:", p_value, "\n")

# Check significance
if (!is.na(CI_lower) && CI_lower > 0 && p_value < 0.05) {
  cat("Repeatability is statistically significant!\n")
} else {
  cat("Repeatability is NOT statistically significant.\n")
}


#########H/L repeatability for counting twice on the same smear
hperl_repeta<- read_excel("C://Users/xy/desktop/manuscript/Appendix_data.xlsx", sheet="hperl_repeat")

hperl_repeta$hperl_repeta<-as.factor(hperl_repeta$prev_current)
hperl_repeta$ID<-as.factor(hperl_repeta$ID)
str(hperl_repeta)

######repetabilitás

#egyben, évstd hem
hist(hperl_repeta$hperl)
r99<-rpt(hperl ~ (1 | ID), grname="ID",data = hperl_repeta, 
        datatype = "Gaussian", nboot = 1000, 
        npermut = 1000)

r99

plot(r99, type = "boot", grname = "ID", cex.main = 1)
plot(r99, type = "permut", grname = "ID", cex.main = 1)

# Extract repeatability estimate (R is a list, so we access its element)
R_value <- r99$R["ID"][[1]]

# Extract confidence intervals
CI_lower <- r99$CI_emp["ID", 1]  # Lower bound
CI_upper <- r99$CI_emp["ID", 2]  # Upper bound

# Extract p-value
p_value <- r99$P_permut 
p_value <- r99$P$LRT_P
p_value <- r99$P$LRT_P
p_value
# Print results
cat("Repeatability:", R_value, "\n")
cat("95% CI:", CI_lower, "-", CI_upper, "\n")
cat("P-value:", p_value, "\n")

# Check significance
if (!is.na(CI_lower) && CI_lower > 0 && p_value < 0.05) {
  cat("Repeatability is statistically significant!\n")
} else {
  cat("Repeatability is NOT statistically significant.\n")
}


# -------------------------------------------------------------------------

# models for past reproduction and current haeamtocrit --------

# -------------------------------------------------------------------------
#data entry

korrel<- read_excel("My_Directory/Appendix_data.xlsx", 
                    sheet = "data")

akthem<-select(korrel, ID,  ev, sex,
               haem, prev_haem, medLD, 
               clutch_size, brood_size, 
               prev_medLD, prev_clutch_size)


akthem<-akthem %>% drop_na("haem")

#=======================================
#nullák kiszedése
akthem<-akthem %>% drop_na("prev_haem")
akthem<-akthem %>% drop_na("haem")
str(akthem)

#only 2016, because 2015 only has 7
akthem <- akthem[akthem$ev==2016,]


#data exploration
#=======================================
#5. perdictors relationship with no NA-s
akthem_na<-select(akthem, ID, sex, 
                  haem, prev_haem, medLD, 
                  brood_size, 
                  prev_medLD, prev_clutch_size)

akthem_na<-drop_na(akthem_na)

#Order data
akthem_na <- akthem_na %>%
  mutate(order = seq(1:nrow(akthem_na)))
# one outlier in prev_ev_std_hem, removing that

#Select continuous variables to plot
p1 <- multi_dotplot(akthem_na, order, prev_haem)
p2 <- multi_dotplot(akthem_na, order, medLD)
p4 <- multi_dotplot(akthem_na, order, brood_size)
p6 <- multi_dotplot(akthem_na, order, prev_medLD)
p7 <- multi_dotplot(akthem_na, order, prev_clutch_size)


#Plot as a grid
grid.arrange(p1, p2, p4, p6, p7, nrow = 2)


akthem_na %>% 
  ggpairs(columns = c("sex", "prev_haem", 
                      "medLD", "brood_size", 
                      "prev_medLD", "prev_clutch_size"), 
          aes(colour = sex, alpha = 0.8), 
          lower = list(combo = wrap("facethist", binwidth = 2))) + 
  My_theme
#seems ok


# 6. Relationships among response and independent variables

# previous haematocrit
ggplot(akthem_na, aes(x = prev_haem, y = (haem))) +
  geom_point(shape = 16, size = 5, alpha = 0.5, height = 0.5, width = 0.25,aes(color = sex)) +
  geom_smooth(formula = y ~ x, method = 'lm', 
              colour = 'red', se = FALSE, linewidth = 1.5) +
  My_theme +
  xlab("prev hem") + ylab("hem") +
  facet_grid(cols=vars(sex) )
# Possible relationship, interaction?

# medLD
ggplot(akthem_na, aes(x = medLD, y = (haem))) +
  geom_point(shape = 16, size = 5, alpha = 0.5, height = 0.5, width = 0.25,aes(color = sex)) +
  geom_smooth(formula = y ~ x, method = 'lm', 
              colour = 'red', se = FALSE, linewidth = 1.5) +
  My_theme +
  xlab("medLD") + ylab("hem") +
  facet_grid(cols=vars(sex) )
# sex interaction?


# brood size
ggplot(akthem_na, aes(x = brood_size, y = (haem))) +
  geom_point(shape = 16, size = 5, alpha = 0.5, height = 0.5, width = 0.25,aes(color = sex)) +
  geom_smooth(formula = y ~ x, method = 'lm', 
              colour = 'red', se = FALSE, linewidth = 1.5) +
  My_theme +
  xlab("brood_size") + ylab("hem") +
  facet_grid(cols=vars(sex) )
# sex interakció

# previous medLD
ggplot(akthem_na, aes(x = prev_medLD, y = (haem))) +
  geom_point(shape = 16, size = 5, alpha = 0.5, height = 0.5, width = 0.25,aes(color = sex)) +
  geom_smooth(formula = y ~ x, method = 'lm', 
              colour = 'red', se = FALSE, linewidth = 1.5) +
  My_theme +
  xlab("prev medLD") + ylab("hem") +
  facet_grid( cols=vars(sex) )
# pozitív hatás? interakció?

# previous clutch size
ggplot(akthem_na, aes(x = prev_clutch_size, y = (haem))) +
  geom_point(shape = 16, size = 5, alpha = 0.5, height = 0.5, width = 0.25,aes(color = sex)) +
  geom_smooth(formula = y ~ x, method = 'lm', 
              colour = 'red', se = FALSE, linewidth = 1.5) +
  My_theme +
  xlab("prev clutch_size") + ylab("hem") +
 facet_grid( cols=vars(sex))
# weak correlation


# only feamles past reproduction and current haematocrit -------------------------------

akthem_na_t<-akthem_na[akthem_na$sex=="t",]

#checking VIF
vif(lm(haem ~ prev_haem + medLD+ brood_size + 
         prev_medLD+ prev_clutch_size, data=akthem_na_t))

#this is the worst VIF in all analyses

gaus <- glmmTMB(haem ~ prev_haem + medLD+ brood_size + 
                  prev_medLD+ prev_clutch_size,
                family = "gaussian"(link = identity),
                data = akthem_na_t)
# ======================================

# MODEL VALIDATION

# ======================================

# Use 'simulateResiduals' from the DHARMa package to simulate standardised residuals
Res1 <- simulateResiduals(fittedModel = gaus, plot = F)

# Plot residuals against fitted values
plotResiduals(Res1)

# Examine normality of residuals, model dispersion, and outliers
plotQQunif(Res1, testOutliers = TRUE, testDispersion = TRUE)

# Explore residuals further
akthem_na_t$Res1  <- resid(gaus)


# modell selection --------------------------------------------------------
drop1(gaus)

# Use drop1 to get models with one term dropped at a time
drop1_results <- drop1(gaus, test = "Chi")

# Now compute BIC for each reduced model manually:
# Get the full model BIC
full_BIC <- BIC(gaus)

# Loop through terms to drop each one and compute its BIC
terms_to_drop <- rownames(drop1_results)[-1]  # Skip <none>
bic_values <- sapply(terms_to_drop, function(term) {
  reduced_formula <- update(formula(gaus), paste(". ~ . -", term))
  reduced_model <- update(gaus, formula = reduced_formula)
  BIC(reduced_model)
})

# Combine into a data frame
bic_table <- data.frame(
  Term = terms_to_drop,
  BIC = bic_values,
  Delta_BIC = bic_values - full_BIC
)

# Optionally, add the full model at the top
bic_table <- rbind(data.frame(Term = "<none>", BIC = full_BIC, Delta_BIC = 0),
                   bic_table)

# Sort by BIC
bic_table <- bic_table[order(bic_table$BIC), ]
print(bic_table)

#drop previous clutch size
gaus <- glmmTMB(haem ~ prev_haem + medLD+ brood_size + 
                  prev_medLD,
                family = "gaussian"(link = identity),
                data = akthem_na_t)

# ======================================

# MODEL VALIDATION

# ======================================

# Use 'simulateResiduals' from the DHARMa package to simulate standardised residuals
Res1 <- simulateResiduals(fittedModel = gaus, plot = F)

# Plot residuals against fitted values
plotResiduals(Res1)

# Examine normality of residuals, model dispersion, and outliers
plotQQunif(Res1, testOutliers = TRUE, testDispersion = TRUE)

# modell selection --------------------------------------------------------
drop1(gaus)

# Now compute BIC for each reduced model manually:
# Get the full model BIC
full_BIC <- BIC(gaus)

# Loop through terms to drop each one and compute its BIC
terms_to_drop <- rownames(drop1_results)[-1]  # Skip <none>
bic_values <- sapply(terms_to_drop, function(term) {
  reduced_formula <- update(formula(gaus), paste(". ~ . -", term))
  reduced_model <- update(gaus, formula = reduced_formula)
  BIC(reduced_model)
})

# Combine into a data frame
bic_table <- data.frame(
  Term = terms_to_drop,
  BIC = bic_values,
  Delta_BIC = bic_values - full_BIC
)

# Optionally, add the full model at the top
bic_table <- rbind(data.frame(Term = "<none>", BIC = full_BIC, Delta_BIC = 0),
                   bic_table)

# Sort by BIC
bic_table <- bic_table[order(bic_table$BIC), ]
print(bic_table)


#drop medLD
gaus <- glmmTMB(haem ~ prev_haem + brood_size + 
                  prev_medLD,
                family = "gaussian"(link = identity),
                data = akthem_na_t)

# ======================================

# MODEL VALIDATION

# ======================================

# Use 'simulateResiduals' from the DHARMa package to simulate standardised residuals
Res1 <- simulateResiduals(fittedModel = gaus, plot = F)

# Plot residuals against fitted values
plotResiduals(Res1)

# Examine normality of residuals, model dispersion, and outliers
plotQQunif(Res1, testOutliers = TRUE, testDispersion = TRUE)


# modell selection --------------------------------------------------------
drop1(gaus)
# Now compute BIC for each reduced model manually:
# Get the full model BIC
full_BIC <- BIC(gaus)

# Loop through terms to drop each one and compute its BIC
terms_to_drop <- rownames(drop1_results)[-1]  # Skip <none>
bic_values <- sapply(terms_to_drop, function(term) {
  reduced_formula <- update(formula(gaus), paste(". ~ . -", term))
  reduced_model <- update(gaus, formula = reduced_formula)
  BIC(reduced_model)
})

# Combine into a data frame
bic_table <- data.frame(
  Term = terms_to_drop,
  BIC = bic_values,
  Delta_BIC = bic_values - full_BIC
)

# Optionally, add the full model at the top
bic_table <- rbind(data.frame(Term = "<none>", BIC = full_BIC, Delta_BIC = 0),
                   bic_table)

# Sort by BIC
bic_table <- bic_table[order(bic_table$BIC), ]
print(bic_table)


#similar AIC, but simple model, drop brood_size
gaus <- glmmTMB(haem ~ prev_haem +
                  prev_medLD,
                family = "gaussian"(link = identity),
                data = akthem_na_t)

# ======================================

# MODEL VALIDATION

# ======================================

# Use 'simulateResiduals' from the DHARMa package to simulate standardised residuals
Res1 <- simulateResiduals(fittedModel = gaus, plot = F)

# Plot residuals against fitted values
plotResiduals(Res1)

# Examine normality of residuals, model dispersion, and outliers
plotQQunif(Res1, testOutliers = TRUE, testDispersion = TRUE)


# modell selection --------------------------------------------------------
drop1(gaus)
# Now compute BIC for each reduced model manually:
# Get the full model BIC
full_BIC <- BIC(gaus)

# Loop through terms to drop each one and compute its BIC
terms_to_drop <- rownames(drop1_results)[-1]  # Skip <none>
bic_values <- sapply(terms_to_drop, function(term) {
  reduced_formula <- update(formula(gaus), paste(". ~ . -", term))
  reduced_model <- update(gaus, formula = reduced_formula)
  BIC(reduced_model)
})

# Combine into a data frame
bic_table <- data.frame(
  Term = terms_to_drop,
  BIC = bic_values,
  Delta_BIC = bic_values - full_BIC
)

# Optionally, add the full model at the top
bic_table <- rbind(data.frame(Term = "<none>", BIC = full_BIC, Delta_BIC = 0),
                   bic_table)

# Sort by BIC
bic_table <- bic_table[order(bic_table$BIC), ]
print(bic_table)


#same AIC, but simpler model, drop pravious medLD
gaus <- glmmTMB(haem ~ prev_haem,
                family = "gaussian"(link = identity),
                data = akthem_na_t)
Anova(gaus, type="III")


# ======================================

# MODEL VALIDATION

# ======================================

# Use 'simulateResiduals' from the DHARMa package to simulate standardised residuals
Res1 <- simulateResiduals(fittedModel = gaus, plot = F)

# Plot residuals against fitted values
plotResiduals(Res1)

# Examine normality of residuals, model dispersion, and outliers
plotQQunif(Res1, testOutliers = TRUE, testDispersion = TRUE)

# Explore residuals further
akthem_na_t$Res1  <- resid(gaus)

# Residuals plot
ggplot(akthem_na_t, aes(x =haem , y = (Res1))) +
  geom_jitter(shape = 16, size = 3, alpha = 0.6, height = 2, width = 2) +
  geom_smooth(formula = y ~ x, method = 'loess', 
              colour = 'red', se = FALSE, size = 1.5) +
  My_theme +
  xlab("Lean mass kg)") + ylab("Model residuals") +
  facet_grid(.~sex)


#preparing the graph

# Get predictions with confidence intervals
pred_data <- ggpredict(gaus, terms = "prev_haem")


# Fit the model
gaus <- glmmTMB(haem ~ prev_haem,
                family = gaussian(link = "identity"),
                data = akthem_na_t)


# Get predictions with confidence intervals
pred_data <- ggpredict(gaus, terms = "prev_haem")

# Create the dot plot with customized axis ranges and tick marks
p <- ggplot(akthem_na_t, aes(x = prev_haem, y = haem)) +
  geom_line(data = pred_data, aes(x = x, y = predicted), 
            color = "red", size = 1.3) +  # Fitted line with custom color/width
  geom_line(data = pred_data, aes(x = x, y = conf.low), 
            color = "darkgray", linetype = "dotted", size = 1.2) +  # Lower CI as dotted line
  geom_line(data = pred_data, aes(x = x, y = conf.high), 
            color = "darkgray", linetype = "dotted", size = 1.2) +  # Upper CI as dotted line
  geom_point(size = 4.5, color = "black") +  # Customize dot size and color
  labs(
    x = "Haematocrit from previous year",  # Customize X-axis title
    y = "Current haematocrit",                 # Customize Y-axis title
  ) +
  My_theme +  # Use a clean theme
  theme(
    axis.title = element_text(size = 22),  # Custom axis title size
    axis.text = element_text(size = 18),   # Custom axis number size
  ) +
  scale_x_continuous(
    breaks = seq(0.45, 0.57, by = 0.03),   # Custom tick mark positions

    expand = expansion(mult = 0.02)        # Prevents cutting off points at limits
  ) +
  scale_y_continuous(
    breaks = seq(0.45, 0.57, by = 0.03),   # Custom tick mark positions

    expand = expansion(mult = 0.02)        # Prevents cutting off points at limits
  )+
  coord_cartesian(xlim = c(0.445, 0.53), ylim = c(0.44, 0.55))  # Set visible range without cutting data


# Display the plot
print(p)


# previous reproduction and current haematocrit in males -------------------------------
akthem_na_h<-akthem_na[akthem_na$sex=="h",]

#cheking vif
vif(lm(haem ~ prev_haem + medLD+ brood_size + 
         prev_medLD+ prev_clutch_size,
       data = akthem_na_h))

gaus <- glmmTMB(haem ~ prev_haem + medLD+ brood_size + 
                  prev_medLD+ prev_clutch_size,
                family = "gaussian"(link = identity),
                data = akthem_na_h)

# ======================================

# MODEL VALIDATION

# ======================================

# Use 'simulateResiduals' from the DHARMa package to simulate standardised residuals
Res1 <- simulateResiduals(fittedModel = gaus, plot = F)

# Plot residuals against fitted values
plotResiduals(Res1)

# Examine normality of residuals, model dispersion, and outliers
plotQQunif(Res1, testOutliers = TRUE, testDispersion = TRUE)


# modell selection --------------------------------------------------------
drop1(gaus)

# Now compute BIC for each reduced model manually:
# Get the full model BIC
full_BIC <- BIC(gaus)

# Loop through terms to drop each one and compute its BIC
terms_to_drop <- rownames(drop1_results)[-1]  # Skip <none>
bic_values <- sapply(terms_to_drop, function(term) {
  reduced_formula <- update(formula(gaus), paste(". ~ . -", term))
  reduced_model <- update(gaus, formula = reduced_formula)
  BIC(reduced_model)
})

# Combine into a data frame
bic_table <- data.frame(
  Term = terms_to_drop,
  BIC = bic_values,
  Delta_BIC = bic_values - full_BIC
)

# Optionally, add the full model at the top
bic_table <- rbind(data.frame(Term = "<none>", BIC = full_BIC, Delta_BIC = 0),
                   bic_table)

# Sort by BIC
bic_table <- bic_table[order(bic_table$BIC), ]
print(bic_table)


#drop medLD

gaus <- glmmTMB(haem ~ prev_haem + brood_size + 
                  prev_medLD+ prev_clutch_size,
                family = "gaussian"(link = identity),
                data = akthem_na_h)
# ======================================

# MODEL VALIDATION

# ======================================

# Use 'simulateResiduals' from the DHARMa package to simulate standardised residuals
Res1 <- simulateResiduals(fittedModel = gaus, plot = F)

# Plot residuals against fitted values
plotResiduals(Res1)

# Examine normality of residuals, model dispersion, and outliers
plotQQunif(Res1, testOutliers = TRUE, testDispersion = TRUE)


# modell selection --------------------------------------------------------
drop1(gaus)
# Now compute BIC for each reduced model manually:
# Get the full model BIC
full_BIC <- BIC(gaus)

# Loop through terms to drop each one and compute its BIC
terms_to_drop <- rownames(drop1_results)[-1]  # Skip <none>
bic_values <- sapply(terms_to_drop, function(term) {
  reduced_formula <- update(formula(gaus), paste(". ~ . -", term))
  reduced_model <- update(gaus, formula = reduced_formula)
  BIC(reduced_model)
})

# Combine into a data frame
bic_table <- data.frame(
  Term = terms_to_drop,
  BIC = bic_values,
  Delta_BIC = bic_values - full_BIC
)

# Optionally, add the full model at the top
bic_table <- rbind(data.frame(Term = "<none>", BIC = full_BIC, Delta_BIC = 0),
                   bic_table)

# Sort by BIC
bic_table <- bic_table[order(bic_table$BIC), ]
print(bic_table)

#drop previous medLD
gaus <- glmmTMB(haem ~ prev_haem + brood_size + 
                  prev_clutch_size,
                family = "gaussian"(link = identity),
                data = akthem_na_h)
# ======================================

# MODEL VALIDATION

# ======================================

# Use 'simulateResiduals' from the DHARMa package to simulate standardised residuals
Res1 <- simulateResiduals(fittedModel = gaus, plot = F)

# Plot residuals against fitted values
plotResiduals(Res1)

# Examine normality of residuals, model dispersion, and outliers
plotQQunif(Res1, testOutliers = TRUE, testDispersion = TRUE)

# modell selection --------------------------------------------------------
drop1(gaus)
# Now compute BIC for each reduced model manually:
# Get the full model BIC
full_BIC <- BIC(gaus)

# Loop through terms to drop each one and compute its BIC
terms_to_drop <- rownames(drop1_results)[-1]  # Skip <none>
bic_values <- sapply(terms_to_drop, function(term) {
  reduced_formula <- update(formula(gaus), paste(". ~ . -", term))
  reduced_model <- update(gaus, formula = reduced_formula)
  BIC(reduced_model)
})

# Combine into a data frame
bic_table <- data.frame(
  Term = terms_to_drop,
  BIC = bic_values,
  Delta_BIC = bic_values - full_BIC
)

# Optionally, add the full model at the top
bic_table <- rbind(data.frame(Term = "<none>", BIC = full_BIC, Delta_BIC = 0),
                   bic_table)

# Sort by BIC
bic_table <- bic_table[order(bic_table$BIC), ]
print(bic_table)


#drop previous clutch size
gaus <- glmmTMB(haem ~ prev_haem + brood_size,
                 family = "gaussian"(link = identity),
                 data = akthem_na_h)

# ======================================

# MODEL VALIDATION

# ======================================

# Use 'simulateResiduals' from the DHARMa package to simulate standardised residuals
Res1 <- simulateResiduals(fittedModel = gaus, plot = F)

# Plot residuals against fitted values
plotResiduals(Res1)

# Examine normality of residuals, model dispersion, and outliers
plotQQunif(Res1, testOutliers = TRUE, testDispersion = TRUE)


# modell selection --------------------------------------------------------
drop1(gaus)
# Now compute BIC for each reduced model manually:
# Get the full model BIC
full_BIC <- BIC(gaus)

# Loop through terms to drop each one and compute its BIC
terms_to_drop <- rownames(drop1_results)[-1]  # Skip <none>
bic_values <- sapply(terms_to_drop, function(term) {
  reduced_formula <- update(formula(gaus), paste(". ~ . -", term))
  reduced_model <- update(gaus, formula = reduced_formula)
  BIC(reduced_model)
})

# Combine into a data frame
bic_table <- data.frame(
  Term = terms_to_drop,
  BIC = bic_values,
  Delta_BIC = bic_values - full_BIC
)

# Optionally, add the full model at the top
bic_table <- rbind(data.frame(Term = "<none>", BIC = full_BIC, Delta_BIC = 0),
                   bic_table)

# Sort by BIC
bic_table <- bic_table[order(bic_table$BIC), ]
print(bic_table)


#drop previous haeamtocrit

gaus <- glmmTMB(haem ~ brood_size,
                 family = "gaussian"(link = identity),
                 data = akthem_na_h)

# Visualise the results
Anova(gaus, type="III")


# Get predictions with confidence intervals
pred_data <- ggpredict(gaus, terms = "brood_size")

# Create the dot plot with customized axis ranges and tick marks
p <- ggplot(akthem_na_h, aes(x = brood_size, y = haem)) +
  
  geom_line(data = pred_data, aes(x = x, y = predicted), 
            color = "red", size = 1.3) +  # Fitted line with custom color/width
  geom_line(data = pred_data, aes(x = x, y = conf.low), 
            color = "darkgray", linetype = "dotted", size = 1.2) +  # Lower CI as dotted line
  geom_line(data = pred_data, aes(x = x, y = conf.high), 
            color = "darkgray", linetype = "dotted", size = 1.2) +  # Upper CI as dotted line
  geom_point(size = 4.5, color = "black") +  # Customize dot size and color
  labs(
    x = "Residual brood size",  # Customize X-axis title
    y = "Haematocrit",       # Customize Y-axis title
  ) +
  My_theme +  # Use a clean theme
  theme(
    axis.title = element_text(size = 22),  # Custom axis title size
    axis.text = element_text(size = 18),   # Custom axis number size
  ) +
  scale_x_continuous(
    breaks = seq(-1.2, 2.1, by = 0.6),   # Custom tick mark positions
    
    expand = expansion(mult = 0.02)        # Prevents cutting off points at limits
  ) +
  scale_y_continuous(
    breaks = seq(0.40, 0.6, by = 0.02),   # Custom tick mark positions
    
    expand = expansion(mult = 0.02)        # Prevents cutting off points at limits
  )+
  coord_cartesian(xlim = c(-1.5,2), ylim = c(0.43, 0.504))  # Set visible range without cutting data


# Display the plot
print(p)


# current physiology and future reproduction ------------------------------------


# H/L and haematocrit, future reproduction ---------------------------------------

#data entry
hem_kov<-select(korrel, ID, ev, sex, 
                haem, hperl,
                medLD, clutch_size, fledglings,
                next_medLD, next_fledglings, next_clutch_size)


# H/L and haematocrit, future medLD --------------------------------------------

hem_kov_vegyes<-hem_kov %>% drop_na(hperl)
hem_kov_vegyes <-hem_kov_vegyes %>% drop_na(haem)
hem_kov_vegyes <-hem_kov_vegyes %>% drop_na(next_medLD)

#we only use 2016
hem_kov_vegyes <- hem_kov_vegyes[hem_kov_vegyes$ev ==2016,]


####males
#=======================================


hem_kov_vegyes_h<- hem_kov_vegyes[hem_kov_vegyes$sex=="h",]

# 1. Outliers in response and independent variables

# Factor 'sex'
hem_kov_vegyes_h %>%
  ggplot(aes(y = next_medLD, x = sex)) +
  labs(y = "hem", 
       x = "Sex") +
  geom_boxplot(fill = "gray88", outlier.shape = NA) +
  #facet_grid(rows=vars(ev))+
  My_theme
#

# Factor 'ev'
hem_kov_vegyes_h %>%
  ggplot(aes(y = next_medLD, x = ev)) +
  labs(y = "hem", 
       x = "Sex") +
  geom_boxplot(fill = "gray88", outlier.shape = NA) +
  #facet_grid(rows=vars(ev))+
  My_theme


#Order data
hem_kov_vegyes_h <- hem_kov_vegyes_h %>%
  mutate(order = seq(1:nrow(hem_kov_vegyes_h)))

#Select continuous variables to plot

p1 <- multi_dotplot(hem_kov_vegyes_h, order, haem)
p15 <-multi_dotplot(hem_kov_vegyes_h, order, hperl)
p2 <- multi_dotplot(hem_kov_vegyes_h, order, medLD)
p3 <- multi_dotplot(hem_kov_vegyes_h, order, clutch_size)
p6 <- multi_dotplot(hem_kov_vegyes_h, order, fledglings)
p8 <- multi_dotplot(hem_kov_vegyes_h, order, next_medLD)


#Plot as a grid
grid.arrange(p1, p15, p2, p3, p6, p8, nrow = 2)


#checking for outliers based on the dotplots, removing them
grubbs.test(hem_kov_vegyes_h$hperl, type=10)

hem_kov_vegyes_h <- hem_kov_vegyes_h[hem_kov_vegyes_h$hperl<1,]


grubbs.test(hem_kov_vegyes_h$next_medLD, type=10)
hem_kov_vegyes_h <- hem_kov_vegyes_h[hem_kov_vegyes_h$next_medLD <10,]

#=======================================

# 2. Normality and homogeneity of the response variable
#next_medLD
# Frequency polygon plot for spot
hem_kov_vegyes_h %>% ggplot(aes(next_medLD)) +
  geom_freqpoly(bins = 6) +
  labs(x = "std hem", y = "Frequency") +
  My_theme +
  theme(panel.border = element_rect(colour = "black", 
                                    fill=NA, size = 1))

#next_fledglings

hem_kov_vegyes_h %>% ggplot(aes(next_fledglings)) +
  geom_freqpoly(bins = 6) +
  labs(x = "std hem", y = "Frequency") +
  My_theme +
  theme(panel.border = element_rect(colour = "black", 
                                    fill=NA, size = 1))


#=======================================

# 3. Balance of categorical variables

# Between sexes
table(hem_kov_vegyes_h$sex)
#between years
table(hem_kov_vegyes_h$ev)


#=======================================

# 4. An excess of zeros in the response variable

# What is the percentage of zeros in the response variable

round(sum(hem_kov_vegyes_h$haem == 0) * 100 / nrow(hem_kov_vegyes_h),0)


#=======================================
#5. perdictors relationship 


hem_kov_vegyes_h %>% 
  ggpairs(columns = c("sex", "haem", "hperl",
                      "medLD", "clutch_size",
                      "fledglings"), 
          aes(colour = sex, alpha = 0.8), 
          lower = list(combo = wrap("facethist", binwidth = 2))) + 
  My_theme

#checking VIF
vif(lm(next_medLD ~  haem + hperl, data = hem_kov_vegyes_h))


# Fit Gaussian GLM
gaus <- glmmTMB(next_medLD ~ haem + hperl,
                family = "gaussian"(link = identity),
                data = hem_kov_vegyes_h)

# ======================================

# MODEL VALIDATION

# ======================================

# Use 'simulateResiduals' from the DHARMa package to simulate standardised residuals
Res1 <- simulateResiduals(fittedModel = gaus, plot = F)

# Plot residuals against fitted values
plotResiduals(Res1)

# Examine normality of residuals, model dispersion, and outliers
plotQQunif(Res1, testOutliers = TRUE, testDispersion = TRUE)

# Explore residuals further
akthem_na$Res1  <- resid(gaus)

# modell selection --------------------------------------------------------
drop1(gaus)
#Get the full model BIC
full_BIC <- BIC(gaus)

# Get the terms to drop from the fixed effects (excluding intercept)
terms_to_drop <- attr(terms(gaus), "term.labels")

# Compute BIC for reduced models
bic_values <- sapply(terms_to_drop, function(term) {
  reduced_formula <- update(formula(gaus), paste(". ~ . -", term))
  reduced_model <- update(gaus, formula = reduced_formula)
  BIC(reduced_model)
})

# Create BIC comparison table
bic_table <- data.frame(
  Term = terms_to_drop,
  BIC = bic_values,
  Delta_BIC = bic_values - full_BIC
)

# Add full model row
bic_table <- rbind(data.frame(Term = "<none>", BIC = full_BIC, Delta_BIC = 0),
                   bic_table)

# Sort by BIC
bic_table <- bic_table[order(bic_table$BIC), ]

print(bic_table)


#drop haematocrit
gaus <- glmmTMB(next_medLD ~ hperl,
                family = "gaussian"(link = identity),
                data = hem_kov_vegyes_h)
drop1(gaus)

#drop hperl
gaus <- glmmTMB(next_medLD ~ 1,
                family = "gaussian"(link = identity),
                data = hem_kov_vegyes_h)
Anova(gaus, type="III")


###########females

# An option is to fit a Gaussian GLM

hem_kov_vegyes_t<- hem_kov_vegyes[hem_kov_vegyes$sex=="t",]

# 1. Outliers in response and independent variables

# Factor 'sex'
hem_kov_vegyes_t %>%
  ggplot(aes(y = next_medLD, x = sex)) +
  labs(y = "hem", 
       x = "Sex") +
  geom_boxplot(fill = "gray88", outlier.shape = NA) +
  #facet_grid(rows=vars(ev))+
  My_theme
#

# Factor 'ev'
hem_kov_vegyes_t %>%
  ggplot(aes(y = next_medLD, x = ev)) +
  labs(y = "hem", 
       x = "Sex") +
  geom_boxplot(fill = "gray88", outlier.shape = NA) +
  #facet_grid(rows=vars(ev))+
  My_theme


#Order data
hem_kov_vegyes_t <- hem_kov_vegyes_t %>%
  mutate(order = seq(1:nrow(hem_kov_vegyes_t)))

#Select continuous variables to plot


p1 <- multi_dotplot(hem_kov_vegyes_t, order, haem)
p15 <-multi_dotplot(hem_kov_vegyes_t, order, hperl)
p2 <- multi_dotplot(hem_kov_vegyes_t, order, medLD)
p3 <- multi_dotplot(hem_kov_vegyes_t, order, clutch_size)
p6 <- multi_dotplot(hem_kov_vegyes_t, order, fledglings)
p8 <- multi_dotplot(hem_kov_vegyes_t, order, next_medLD)

#Plot as a grid
grid.arrange(p1, p15, p2, p3,  p6, p8, nrow = 2)


#vchecking for outliers and removing them
grubbs.test(hem_kov_vegyes_t$hperl, type=10)

hem_kov_vegyes_t <- hem_kov_vegyes_t[hem_kov_vegyes_t$hperl<1,] 

#van 2 kiugró next_medLD
grubbs.test(hem_kov_vegyes_t$next_medLD, type=10)
hem_kov_vegyes_t <- hem_kov_vegyes_t[hem_kov_vegyes_t$next_medLD <10,]

#=======================================

# 2. Normality and homogeneity of the response variable
#next_medLD
# Frequency polygon plot for spot
hem_kov_vegyes_t %>% ggplot(aes(next_medLD)) +
  geom_freqpoly(bins = 6) +
  labs(x = "std hem", y = "Frequency") +
  My_theme +
  theme(panel.border = element_rect(colour = "black", 
                                    fill=NA, size = 1))

#next_fledglings

hem_kov_vegyes_t %>% ggplot(aes(next_fledglings)) +
  geom_freqpoly(bins = 6) +
  labs(x = "std hem", y = "Frequency") +
  My_theme +
  theme(panel.border = element_rect(colour = "black", 
                                    fill=NA, size = 1))


#=======================================

# 3. Balance of categorical variables

# Between sexes
table(hem_kov_vegyes_t$sex)
#between years
table(hem_kov_vegyes_t$ev)


#=======================================

# 4. An excess of zeros in the response variable

# What is the percentage of zeros in the response variable

round(sum(hem_kov_vegyes_t$haem == 0) * 100 / nrow(hem_kov_vegyes_t),0)


#=======================================
#5. perdictors relationship 

hem_kov_vegyes_t %>% 
  ggpairs(columns = c("sex", "haem", "hperl",
                      "medLD", "clutch_size",
                      "fledglings"), 
          aes(colour = sex, alpha = 0.8), 
          lower = list(combo = wrap("facethist", binwidth = 2))) + 
  My_theme

#hem a medLD-vel, hperl a tojással korrelál
vif(lm(next_medLD ~  haem + hperl, data = hem_kov_vegyes_t))
#vif


# Fit Gaussian GLM
gaus <- glmmTMB(next_medLD ~ haem + hperl,
                family = "gaussian"(link = identity),
                data = hem_kov_vegyes_t)

# ======================================

# MODEL VALIDATION

# ======================================

# Use 'simulateResiduals' from the DHARMa package to simulate standardised residuals
Res1 <- simulateResiduals(fittedModel = gaus, plot = F)

# Plot residuals against fitted values
plotResiduals(Res1)

# Examine normality of residuals, model dispersion, and outliers
plotQQunif(Res1, testOutliers = TRUE, testDispersion = TRUE)


# modell selection --------------------------------------------------------
drop1(gaus)
#Get the full model BIC
full_BIC <- BIC(gaus)

# Get the terms to drop from the fixed effects (excluding intercept)
terms_to_drop <- attr(terms(gaus), "term.labels")

# Compute BIC for reduced models
bic_values <- sapply(terms_to_drop, function(term) {
  reduced_formula <- update(formula(gaus), paste(". ~ . -", term))
  reduced_model <- update(gaus, formula = reduced_formula)
  BIC(reduced_model)
})

# Create BIC comparison table
bic_table <- data.frame(
  Term = terms_to_drop,
  BIC = bic_values,
  Delta_BIC = bic_values - full_BIC
)

# Add full model row
bic_table <- rbind(data.frame(Term = "<none>", BIC = full_BIC, Delta_BIC = 0),
                   bic_table)

# Sort by BIC
bic_table <- bic_table[order(bic_table$BIC), ]

print(bic_table)


#drop H/L
gaus <- glmmTMB(next_medLD ~ haem,
                family = "gaussian"(link = identity),
                data = hem_kov_vegyes_t)

# ======================================

# MODEL VALIDATION

# ======================================

# Use 'simulateResiduals' from the DHARMa package to simulate standardised residuals
Res1 <- simulateResiduals(fittedModel = gaus, plot = F)

# Plot residuals against fitted values
plotResiduals(Res1)

# Examine normality of residuals, model dispersion, and outliers
plotQQunif(Res1, testOutliers = TRUE, testDispersion = TRUE)


# modell selection --------------------------------------------------------
drop1(gaus)
#Get the full model BIC
full_BIC <- BIC(gaus)

# Get the terms to drop from the fixed effects (excluding intercept)
terms_to_drop <- attr(terms(gaus), "term.labels")

# Compute BIC for reduced models
bic_values <- sapply(terms_to_drop, function(term) {
  reduced_formula <- update(formula(gaus), paste(". ~ . -", term))
  reduced_model <- update(gaus, formula = reduced_formula)
  BIC(reduced_model)
})

# Create BIC comparison table
bic_table <- data.frame(
  Term = terms_to_drop,
  BIC = bic_values,
  Delta_BIC = bic_values - full_BIC
)

# Add full model row
bic_table <- rbind(data.frame(Term = "<none>", BIC = full_BIC, Delta_BIC = 0),
                   bic_table)

# Sort by BIC
bic_table <- bic_table[order(bic_table$BIC), ]

print(bic_table)


#drop haematocrit
gaus <- glmmTMB(next_medLD ~ 1,
                family = "gaussian"(link = identity),
                data = hem_kov_vegyes_t)

Anova(gaus, type="III")


# current physiology,  next year's fledglings ----------------------------------------

####males
#=======================================

#VIF calculation
vif(lm(next_fledglings ~  haem + hperl, data = hem_kov_vegyes_h))
# Fit Gaussian GLM
gaus <- glmmTMB(next_fledglings ~ haem + hperl,
                family = "gaussian"(link = identity),
                data = hem_kov_vegyes_h)

# ======================================

# MODEL VALIDATION

# ======================================

# Use 'simulateResiduals' from the DHARMa package to simulate standardised residuals
Res1 <- simulateResiduals(fittedModel = gaus, plot = F)

# Plot residuals against fitted values
plotResiduals(Res1)

# Examine normality of residuals, model dispersion, and outliers
plotQQunif(Res1, testOutliers = TRUE, testDispersion = TRUE)


# modell selection --------------------------------------------------------
drop1(gaus)
#Get the full model BIC
full_BIC <- BIC(gaus)

# Get the terms to drop from the fixed effects (excluding intercept)
terms_to_drop <- attr(terms(gaus), "term.labels")

# Compute BIC for reduced models
bic_values <- sapply(terms_to_drop, function(term) {
  reduced_formula <- update(formula(gaus), paste(". ~ . -", term))
  reduced_model <- update(gaus, formula = reduced_formula)
  BIC(reduced_model)
})

# Create BIC comparison table
bic_table <- data.frame(
  Term = terms_to_drop,
  BIC = bic_values,
  Delta_BIC = bic_values - full_BIC
)

# Add full model row
bic_table <- rbind(data.frame(Term = "<none>", BIC = full_BIC, Delta_BIC = 0),
                   bic_table)

# Sort by BIC
bic_table <- bic_table[order(bic_table$BIC), ]

print(bic_table)

#drop hperl
gaus <- glmmTMB(next_fledglings ~ haem,
                family = "gaussian"(link = identity),
                data = hem_kov_vegyes_h)


# ======================================

# MODEL VALIDATION

# ======================================

# Use 'simulateResiduals' from the DHARMa package to simulate standardised residuals
Res1 <- simulateResiduals(fittedModel = gaus, plot = F)

# Plot residuals against fitted values
plotResiduals(Res1)

# Examine normality of residuals, model dispersion, and outliers
plotQQunif(Res1, testOutliers = TRUE, testDispersion = TRUE)


# modell selection --------------------------------------------------------
drop1(gaus)


#drop H/L
gaus <- glmmTMB(next_fledglings ~ 1,
                family = "gaussian"(link = identity),
                data = hem_kov_vegyes_h)
Anova(gaus, type="III")


###########females
#data preparation

hem_kov_vegyes_t_kovkirep<-select(hem_kov_vegyes_t, next_fledglings, haem, hperl)
hem_kov_vegyes_t_kovkirep<-drop_na(hem_kov_vegyes_t_kovkirep)

#checking for outliers
grubbs.test(hem_kov_vegyes_t_kovkirep$hperl, type=10)
grubbs.test(hem_kov_vegyes_t_kovkirep$next_fledglings, type=10)

#removing outliers
hem_kov_vegyes_t <- hem_kov_vegyes_t[hem_kov_vegyes_t$hperl<1,]


vif(lm(next_fledglings ~  haem + hperl, data = hem_kov_vegyes_t))

# Fit Gaussian GLM
gaus <- glmmTMB(next_fledglings ~ haem + hperl,
                family = "gaussian"(link = identity),
                data = hem_kov_vegyes_t)

# ======================================

# MODEL VALIDATION

# ======================================

# Use 'simulateResiduals' from the DHARMa package to simulate standardised residuals
Res1 <- simulateResiduals(fittedModel = gaus, plot = T)

# Plot residuals against fitted values
plotResiduals(Res1)

# Examine normality of residuals, model dispersion, and outliers
plotQQunif(Res1, testOutliers = TRUE, testDispersion = TRUE)

# modell selection --------------------------------------------------------
drop1(gaus)
#Get the full model BIC
full_BIC <- BIC(gaus)

# Get the terms to drop from the fixed effects (excluding intercept)
terms_to_drop <- attr(terms(gaus), "term.labels")

# Compute BIC for reduced models
bic_values <- sapply(terms_to_drop, function(term) {
  reduced_formula <- update(formula(gaus), paste(". ~ . -", term))
  reduced_model <- update(gaus, formula = reduced_formula)
  BIC(reduced_model)
})

# Create BIC comparison table
bic_table <- data.frame(
  Term = terms_to_drop,
  BIC = bic_values,
  Delta_BIC = bic_values - full_BIC
)

# Add full model row
bic_table <- rbind(data.frame(Term = "<none>", BIC = full_BIC, Delta_BIC = 0),
                   bic_table)

# Sort by BIC
bic_table <- bic_table[order(bic_table$BIC), ]

print(bic_table)


#drop haematocrit
gaus <- glmmTMB(next_fledglings ~ hperl,
                family = "gaussian"(link = identity),
                data = hem_kov_vegyes_t)

# ======================================

# MODEL VALIDATION

# ======================================

# Use 'simulateResiduals' from the DHARMa package to simulate standardised residuals
Res1 <- simulateResiduals(fittedModel = gaus, plot = F)

# Plot residuals against fitted values
plotResiduals(Res1)

# Examine normality of residuals, model dispersion, and outliers
plotQQunif(Res1, testOutliers = TRUE, testDispersion = TRUE)

# modell selection --------------------------------------------------------
drop1(gaus)
Anova(gaus, type="III")
#ez a legjobb modell, nincs hatás


# Get predictions with confidence intervals
pred_data <- ggpredict(gaus, terms = "hperl")

# Create the dot plot with customized axis ranges and tick marks
p <- ggplot(hem_kov_vegyes_t, aes(x = hperl, y = next_fledglings)) +
  geom_line(data = pred_data, aes(x = x, y = predicted), 
            color = "red", size = 1.3) +  # Fitted line with custom color/width
  geom_line(data = pred_data, aes(x = x, y = conf.low), 
            color = "darkgray", linetype = "dotted", size = 1.2) +  # Lower CI as dotted line
  geom_line(data = pred_data, aes(x = x, y = conf.high), 
            color = "darkgray", linetype = "dotted", size = 1.2) +  # Upper CI as dotted line
  geom_point(size = 4.5, color = "black") +  # Customize dot size and color
  labs(
    x = "H/L",  # Customize X-axis title
    y = 
    "Residual fledgling number\nof next year",       # Customize Y-axis title
  ) +
  My_theme +  # Use a clean theme
  theme(
    axis.title = element_text(size = 22),  # Custom axis title size
    axis.text = element_text(size = 18),   # Custom axis number size
  ) +
  scale_x_continuous(
    breaks = seq(0, 0.52, by = 0.1),   # Custom tick mark positions
    
    expand = expansion(mult = 0.02)        # Prevents cutting off points at limits
  ) +
  scale_y_continuous(
    breaks = seq(-4, 4, by = 2),   # Custom tick mark positions
    
    expand = expansion(mult = 0.02)        # Prevents cutting off points at limits
  )+
  coord_cartesian(xlim = c(0,0.51), ylim = c(-5.6, 4))  # Set visible range without cutting data


# Display the plot
print(p)


# -------------------------------------------------------------------------

#check if the influential point is outlier, and run the model without it

gaus<-glm(next_fledglings ~ hperl,
    family = "gaussian"(link = identity),
    data = hem_kov_vegyes_t)

# Compute Cook's Distance
cooks_dist <- cooks.distance(gaus)

# Visualize Cook's Distance
ggplot(data.frame(Index = 1:length(cooks_dist), CookD = cooks_dist), aes(x = Index, y = CookD)) +
  geom_bar(stat = "identity") +
  geom_hline(yintercept = 4/length(cooks_dist), linetype = "dashed", color = "red") +
  labs(title = "Cook's Distance", x = "Observation Index", y = "Cook's Distance")

#removing influential point
hem_kov_vegyes_t_kiug<-hem_kov_vegyes_t[!hem_kov_vegyes_t$ID=="W447255",]


#rerun the model wothout the influentail point
vif(lm(next_fledglings ~  haem + hperl, data = hem_kov_vegyes_t_kiug))

# Fit Gaussian GLM
gaus <- glmmTMB(next_fledglings ~ haem + hperl,
                family = "gaussian"(link = identity),
                data = hem_kov_vegyes_t_kiug)

# ======================================

# MODEL VALIDATION

# ======================================

# Use 'simulateResiduals' from the DHARMa package to simulate standardised residuals
Res1 <- simulateResiduals(fittedModel = gaus, plot = F)

# Plot residuals against fitted values
plotResiduals(Res1)

# Examine normality of residuals, model dispersion, and outliers
plotQQunif(Res1, testOutliers = TRUE, testDispersion = TRUE)

# modell selection --------------------------------------------------------
drop1(gaus)
#Get the full model BIC
full_BIC <- BIC(gaus)

# Get the terms to drop from the fixed effects (excluding intercept)
terms_to_drop <- attr(terms(gaus), "term.labels")

# Compute BIC for reduced models
bic_values <- sapply(terms_to_drop, function(term) {
  reduced_formula <- update(formula(gaus), paste(". ~ . -", term))
  reduced_model <- update(gaus, formula = reduced_formula)
  BIC(reduced_model)
})

# Create BIC comparison table
bic_table <- data.frame(
  Term = terms_to_drop,
  BIC = bic_values,
  Delta_BIC = bic_values - full_BIC
)

# Add full model row
bic_table <- rbind(data.frame(Term = "<none>", BIC = full_BIC, Delta_BIC = 0),
                   bic_table)

# Sort by BIC
bic_table <- bic_table[order(bic_table$BIC), ]

print(bic_table)

#drop hperl
gaus <- glmmTMB(next_fledglings ~ haem,
                family = "gaussian"(link = identity),
                data = hem_kov_vegyes_t_kiug)
# ======================================

# MODEL VALIDATION

# ======================================

# Use 'simulateResiduals' from the DHARMa package to simulate standardised residuals
Res1 <- simulateResiduals(fittedModel = gaus, plot = F)

# Plot residuals against fitted values
plotResiduals(Res1)

# Examine normality of residuals, model dispersion, and outliers
plotQQunif(Res1, testOutliers = TRUE, testDispersion = TRUE)

# modell selection --------------------------------------------------------
drop1(gaus)


#drop haematocrit
gaus <- glmmTMB(next_fledglings ~ 1,
                family = "gaussian"(link = identity),
                data = hem_kov_vegyes_t_kiug)

# ======================================

# MODEL VALIDATION

# ======================================

# Use 'simulateResiduals' from the DHARMa package to simulate standardised residuals
Res1 <- simulateResiduals(fittedModel = gaus, plot = F)

# Plot residuals against fitted values
plotResiduals(Res1)

# Examine normality of residuals, model dispersion, and outliers
plotQQunif(Res1, testOutliers = TRUE, testDispersion = TRUE)

# modell selection --------------------------------------------------------
drop1(gaus)
Anova(gaus, type="III")


# current physiology,  clutch size of next year ----------------------------------------

####males
#=======================================

# Check VIF
vif(lm(next_clutch_size ~  haem + hperl, data = hem_kov_vegyes_h))

# Fit Gaussian GLM
gaus <- glmmTMB(next_clutch_size ~ haem + hperl,
                family = "gaussian"(link = identity),
                data = hem_kov_vegyes_h)
# ======================================

# MODEL VALIDATION

# ======================================

# Use 'simulateResiduals' from the DHARMa package to simulate standardised residuals
Res1 <- simulateResiduals(fittedModel = gaus, plot = F)

# Plot residuals against fitted values
plotResiduals(Res1)

# Examine normality of residuals, model dispersion, and outliers
plotQQunif(Res1, testOutliers = TRUE, testDispersion = TRUE)


# modell selection --------------------------------------------------------
drop1(gaus)
#Get the full model BIC
full_BIC <- BIC(gaus)

# Get the terms to drop from the fixed effects (excluding intercept)
terms_to_drop <- attr(terms(gaus), "term.labels")

# Compute BIC for reduced models
bic_values <- sapply(terms_to_drop, function(term) {
  reduced_formula <- update(formula(gaus), paste(". ~ . -", term))
  reduced_model <- update(gaus, formula = reduced_formula)
  BIC(reduced_model)
})

# Create BIC comparison table
bic_table <- data.frame(
  Term = terms_to_drop,
  BIC = bic_values,
  Delta_BIC = bic_values - full_BIC
)

# Add full model row
bic_table <- rbind(data.frame(Term = "<none>", BIC = full_BIC, Delta_BIC = 0),
                   bic_table)

# Sort by BIC
bic_table <- bic_table[order(bic_table$BIC), ]

print(bic_table)

#drop hperl
gaus <- glmmTMB(next_clutch_size ~ haem,
                family = "gaussian"(link = identity),
                data = hem_kov_vegyes_h)
# ======================================

# MODEL VALIDATION

# ======================================

# Use 'simulateResiduals' from the DHARMa package to simulate standardised residuals
Res1 <- simulateResiduals(fittedModel = gaus, plot = F)

# Plot residuals against fitted values
plotResiduals(Res1)

# Examine normality of residuals, model dispersion, and outliers
plotQQunif(Res1, testOutliers = TRUE, testDispersion = TRUE)


# modell selection --------------------------------------------------------
drop1(gaus)

#drop haematocrit
gaus <- glmmTMB(next_clutch_size ~ 1,
                family = "gaussian"(link = identity),
                data = hem_kov_vegyes_h)
Anova(gaus, type="III")


###########females
#check VIF
vif(lm(next_clutch_size ~  haem + hperl, data = hem_kov_vegyes_t))
# Fit Gaussian GLM
gaus <- glmmTMB(next_clutch_size ~ haem + hperl,
                family = "gaussian"(link = identity),
                data = hem_kov_vegyes_t)
# ======================================

# MODEL VALIDATION

# ======================================

# Use 'simulateResiduals' from the DHARMa package to simulate standardised residuals
Res1 <- simulateResiduals(fittedModel = gaus, plot = F)

# Plot residuals against fitted values
plotResiduals(Res1)

# Examine normality of residuals, model dispersion, and outliers
plotQQunif(Res1, testOutliers = TRUE, testDispersion = TRUE)

# modell selection --------------------------------------------------------
drop1(gaus)
#Get the full model BIC
full_BIC <- BIC(gaus)

# Get the terms to drop from the fixed effects (excluding intercept)
terms_to_drop <- attr(terms(gaus), "term.labels")

# Compute BIC for reduced models
bic_values <- sapply(terms_to_drop, function(term) {
  reduced_formula <- update(formula(gaus), paste(". ~ . -", term))
  reduced_model <- update(gaus, formula = reduced_formula)
  BIC(reduced_model)
})

# Create BIC comparison table
bic_table <- data.frame(
  Term = terms_to_drop,
  BIC = bic_values,
  Delta_BIC = bic_values - full_BIC
)

# Add full model row
bic_table <- rbind(data.frame(Term = "<none>", BIC = full_BIC, Delta_BIC = 0),
                   bic_table)

# Sort by BIC
bic_table <- bic_table[order(bic_table$BIC), ]

print(bic_table)

#drop haem
gaus <- glmmTMB(next_clutch_size ~ hperl,
                family = "gaussian"(link = identity),
                data = hem_kov_vegyes_t)
# ======================================

# MODEL VALIDATION

# ======================================

# Use 'simulateResiduals' from the DHARMa package to simulate standardised residuals
Res1 <- simulateResiduals(fittedModel = gaus, plot = F)

# Plot residuals against fitted values
plotResiduals(Res1)

# Examine normality of residuals, model dispersion, and outliers
plotQQunif(Res1, testOutliers = TRUE, testDispersion = TRUE)

# modell selection --------------------------------------------------------
drop1(gaus)


#drop haematocrit
gaus <- glmmTMB(next_clutch_size ~ 1,
                family = "gaussian"(link = identity),
                data = hem_kov_vegyes_t)


Anova(gaus, type="III")


# current haematocrit and future reproduction ------------------------------------
#data preparation

korrel<- read_excel("My_Directory/Appendix_data.xlsx", 
                    sheet = "data")

korrel$ev<-as.factor(korrel$ev)
korrel$sex<-as.factor(korrel$sex)


hem_kov<-select(korrel,medLD, ID, ev, sex, 
                haem, prev_haem,
                next_medLD, next_clutch_size, next_fledglings)


# future medLD and current physiology --------------------------------------------
hem_kov <- hem_kov %>%
  filter(!(is.na(next_medLD) & is.na(next_clutch_size) & is.na(next_fledglings)))


# 1. Outliers in response and independent variables

# Factor 'sex'
hem_kov %>%
  ggplot(aes(y = next_medLD, x = sex)) +
  labs(y = "hem", 
       x = "Sex") +
  geom_boxplot(fill = "gray88", outlier.shape = NA) +
  #facet_grid(rows=vars(ev))+
  My_theme
#

# Factor 'ev'
hem_kov %>%
  ggplot(aes(y = next_medLD, x = ev)) +
  labs(y = "hem", 
       x = "Sex") +
  geom_boxplot(fill = "gray88", outlier.shape = NA) +
  #facet_grid(rows=vars(ev))+
  My_theme

# Factor 'sex'
hem_kov %>%
  ggplot(aes(y = next_clutch_size, x = sex)) +
  labs(y = "hem", 
       x = "Sex") +
  geom_boxplot(fill = "gray88", outlier.shape = NA) +
  #facet_grid(rows=vars(ev))+
  My_theme
#

# Factor 'ev'
hem_kov %>%
  ggplot(aes(y = next_clutch_size, x = ev)) +
  labs(y = "hem", 
       x = "Sex") +
  geom_boxplot(fill = "gray88", outlier.shape = NA) +
  #facet_grid(rows=vars(ev))+
  My_theme

# Factor 'sex'
hem_kov %>%
  ggplot(aes(y = next_fledglings, x = sex)) +
  labs(y = "hem", 
       x = "Sex") +
  geom_boxplot(fill = "gray88", outlier.shape = NA) +
  #facet_grid(rows=vars(ev))+
  My_theme
#

# Factor 'ev'
hem_kov %>%
  ggplot(aes(y = next_fledglings, x = ev)) +
  labs(y = "hem", 
       x = "Sex") +
  geom_boxplot(fill = "gray88", outlier.shape = NA) +
  #facet_grid(rows=vars(ev))+
  My_theme

#Order data
hem_kov <- hem_kov %>%
  mutate(order = seq(1:nrow(hem_kov)))

#Select continuous variables to plot

str(hem_kov)

p1 <- multi_dotplot(hem_kov, order, haem)
p3 <-multi_dotplot(hem_kov, order, prev_haem)
p4 <- multi_dotplot(hem_kov, order, next_medLD)
p5 <- multi_dotplot(hem_kov, order, next_clutch_size)
p6 <- multi_dotplot(hem_kov, order, next_fledglings)


#Plot as a grid
grid.arrange(p1, p3, p4, p5, p6, nrow = 2)


#=======================================

# 2. Normality and homogeneity of the response variable
#next_medLD
# Frequency polygon plot for spot
hem_kov %>% ggplot(aes(next_medLD)) +
  geom_freqpoly(bins = 6) +
  labs(x = "std hem", y = "Frequency") +
  My_theme +
  theme(panel.border = element_rect(colour = "black", 
                                    fill=NA, size = 1))

#next fledgloings

hem_kov %>% ggplot(aes(next_fledglings)) +
  geom_freqpoly(bins = 6) +
  labs(x = "std hem", y = "Frequency") +
  My_theme +
  theme(panel.border = element_rect(colour = "black", 
                                    fill=NA, size = 1))

#next clutch size

hem_kov %>% ggplot(aes(next_clutch_size)) +
  geom_freqpoly(bins = 6) +
  labs(x = "std hem", y = "Frequency") +
  My_theme +
  theme(panel.border = element_rect(colour = "black", 
                                    fill=NA, size = 1))


#=======================================

# 3. Balance of categorical variables

# Between sexes
table(hem_kov$sex)
#between years
table(hem_kov$ev)


#=======================================

# 4. An excess of zeros in the response variable

# What is the percentage of zeros in the response variable

round(sum(hem_kov$haem == 0) * 100 / nrow(hem_kov),0)


#=======================================
#5. perdictors relationship 

hem_kov %>% 
  ggpairs(columns = c("sex", "ev", "haem","prev_haem"), 
          aes(colour = sex, alpha = 0.8), 
          lower = list(combo = wrap("facethist", binwidth = 2))) + 
  My_theme


# next medLD and haematocrit --------------------------------------
#changing medLD so that it only has positive values, so we an use the GAMMA distribution
hem_kov$newnext_medLD<-hem_kov$next_medLD+13


####males
hem_kov_h<-hem_kov[hem_kov$sex=="h",]
hem_kov_h_medLD<-select(hem_kov_h, haem, ev, newnext_medLD)

hem_kov_h_medLD<-drop_na(hem_kov_h_medLD,haem)

# Fit Gaussian GLM
#check VIF
vif(lm(newnext_medLD ~  haem+ev, data = hem_kov_h))
gaus <- glmmTMB(newnext_medLD ~ ev*haem,
                family = "gaussian"(link = identity),
                data = hem_kov_h_medLD)


gamma <- glmmTMB(newnext_medLD ~ ev*haem,
                 family = "Gamma"(link = log),
                 data = hem_kov_h_medLD)

#check AIC values for better fit
drop1(gaus)
drop1(gamma)

#gaus is better

# ======================================

# MODEL VALIDATION

# ======================================

# Use 'simulateResiduals' from the DHARMa package to simulate standardised residuals
Res1 <- simulateResiduals(fittedModel = gaus, plot = F)

# Plot residuals against fitted values
plotResiduals(Res1)

# Examine normality of residuals, model dispersion, and outliers
plotQQunif(Res1, testOutliers = TRUE, testDispersion = TRUE)


# modell selection --------------------------------------------------------
drop1(gaus)

#Get the full model BIC
full_BIC <- BIC(gaus)

# Get the terms to drop from the fixed effects (excluding intercept)
terms_to_drop <- attr(terms(gaus), "term.labels")

# Compute BIC for reduced models
bic_values <- sapply(terms_to_drop, function(term) {
  reduced_formula <- update(formula(gaus), paste(". ~ . -", term))
  reduced_model <- update(gaus, formula = reduced_formula)
  BIC(reduced_model)
})

# Create BIC comparison table
bic_table <- data.frame(
  Term = terms_to_drop,
  BIC = bic_values,
  Delta_BIC = bic_values - full_BIC
)

# Add full model row
bic_table <- rbind(data.frame(Term = "<none>", BIC = full_BIC, Delta_BIC = 0),
                   bic_table)

# Sort by BIC
bic_table <- bic_table[order(bic_table$BIC), ]

print(bic_table)


#drop interaction
gaus <- glmmTMB(newnext_medLD ~ ev+haem,
                 family = "gaussian"(link = identity),
                data = hem_kov_h_medLD)

# ======================================

# MODEL VALIDATION

# ======================================

# Use 'simulateResiduals' from the DHARMa package to simulate standardised residuals
Res1 <- simulateResiduals(fittedModel = gaus, plot = F)

# Plot residuals against fitted values
plotResiduals(Res1)

# Examine normality of residuals, model dispersion, and outliers
plotQQunif(Res1, testOutliers = TRUE, testDispersion = TRUE)


# modell selection --------------------------------------------------------
drop1(gaus)
#Get the full model BIC
full_BIC <- BIC(gaus)

# Get the terms to drop from the fixed effects (excluding intercept)
terms_to_drop <- attr(terms(gaus), "term.labels")

# Compute BIC for reduced models
bic_values <- sapply(terms_to_drop, function(term) {
  reduced_formula <- update(formula(gaus), paste(". ~ . -", term))
  reduced_model <- update(gaus, formula = reduced_formula)
  BIC(reduced_model)
})

# Create BIC comparison table
bic_table <- data.frame(
  Term = terms_to_drop,
  BIC = bic_values,
  Delta_BIC = bic_values - full_BIC
)

# Add full model row
bic_table <- rbind(data.frame(Term = "<none>", BIC = full_BIC, Delta_BIC = 0),
                   bic_table)

# Sort by BIC
bic_table <- bic_table[order(bic_table$BIC), ]

print(bic_table)

#drop haematocrit


gaus <- glmmTMB(newnext_medLD ~ ev,
                 family = "gaussian"(link = identity),
                data = hem_kov_h_medLD)
Anova(gaus, type="III")

# ======================================

# MODEL VALIDATION

# ======================================

# Use 'simulateResiduals' from the DHARMa package to simulate standardised residuals
Res1 <- simulateResiduals(fittedModel = gamma, plot = F)

# Plot residuals against fitted values
plotResiduals(Res1)

# Examine normality of residuals, model dispersion, and outliers
plotQQunif(Res1, testOutliers = TRUE, testDispersion = TRUE)


# modell selection --------------------------------------------------------
drop1(gaus)
Anova(gaus, type="III")

####females

hem_kov_t<-hem_kov[hem_kov$sex=="t",]
hem_kov_t_medLD<-select(hem_kov_t, haem, ev, newnext_medLD)

hem_kov_t_medLD<-drop_na(hem_kov_t_medLD,haem)
#check VIF
vif(lm(newnext_medLD ~  haem+ev, data = hem_kov_t_medLD))
# Fit gammasian GLM
gaus <- glmmTMB(newnext_medLD ~ ev*haem,
                family = "gaussian"(link = identity),
                data = hem_kov_t_medLD)


gamma <- glmmTMB(newnext_medLD ~ ev*haem,
                 family = "Gamma"(link = log),
                 data = hem_kov_t_medLD)

#compare AIC values for better fit
drop1(gaus)
drop1(gamma)

#gaus is better

# ======================================

# MODEL VALIDATION

# ======================================

# Use 'simulateResiduals' from the DHARMa package to simulate standardised residuals
Res1 <- simulateResiduals(fittedModel = gaus, plot = F)

# Plot residuals against fitted values
plotResiduals(Res1)

# Examine normality of residuals, model dispersion, and outliers
plotQQunif(Res1, testOutliers = TRUE, testDispersion = TRUE)


# modell selection --------------------------------------------------------
drop1(gaus)
#Get the full model BIC
full_BIC <- BIC(gaus)

# Get the terms to drop from the fixed effects (excluding intercept)
terms_to_drop <- attr(terms(gaus), "term.labels")

# Compute BIC for reduced models
bic_values <- sapply(terms_to_drop, function(term) {
  reduced_formula <- update(formula(gaus), paste(". ~ . -", term))
  reduced_model <- update(gaus, formula = reduced_formula)
  BIC(reduced_model)
})

# Create BIC comparison table
bic_table <- data.frame(
  Term = terms_to_drop,
  BIC = bic_values,
  Delta_BIC = bic_values - full_BIC
)

# Add full model row
bic_table <- rbind(data.frame(Term = "<none>", BIC = full_BIC, Delta_BIC = 0),
                   bic_table)

# Sort by BIC
bic_table <- bic_table[order(bic_table$BIC), ]

print(bic_table)

#drop interakció
gaus <- glmmTMB(newnext_medLD ~ ev+haem,
                family = "gaussian"(link = identity),
                data = hem_kov_t_medLD)

# ======================================
# MODEL VALIDATION
# ======================================
# Use 'simulateResiduals' from the DHARMa package to simulate standardised residuals
Res1 <- simulateResiduals(fittedModel = gaus, plot = F)

# Plot residuals against fitted values
plotResiduals(Res1)

# Examine normality of residuals, model dispersion, and outliers
plotQQunif(Res1, testOutliers = TRUE, testDispersion = TRUE)


# modell selection
drop1(gaus)
#Get the full model BIC
full_BIC <- BIC(gaus)

# Get the terms to drop from the fixed effects (excluding intercept)
terms_to_drop <- attr(terms(gaus), "term.labels")

# Compute BIC for reduced models
bic_values <- sapply(terms_to_drop, function(term) {
  reduced_formula <- update(formula(gaus), paste(". ~ . -", term))
  reduced_model <- update(gaus, formula = reduced_formula)
  BIC(reduced_model)
})

# Create BIC comparison table
bic_table <- data.frame(
  Term = terms_to_drop,
  BIC = bic_values,
  Delta_BIC = bic_values - full_BIC
)

# Add full model row
bic_table <- rbind(data.frame(Term = "<none>", BIC = full_BIC, Delta_BIC = 0),
                   bic_table)

# Sort by BIC
bic_table <- bic_table[order(bic_table$BIC), ]

print(bic_table)

#drop ev
gaus <- glmmTMB(newnext_medLD ~ haem,
                family = "gaussian"(link = identity),
                data = hem_kov_t_medLD)
Anova(gaus)
# ======================================
# MODEL VALIDATION
# ======================================
# Use 'simulateResiduals' from the DHARMa package to simulate standardised residuals
Res1 <- simulateResiduals(fittedModel = gaus, plot = F)

# Plot residuals against fitted values
plotResiduals(Res1)

# Examine normality of residuals, model dispersion, and outliers
plotQQunif(Res1, testOutliers = TRUE, testDispersion = TRUE)


# modell selection
drop1(gaus)

#drop haematocrit
hem_kov_t_medLD<-select(hem_kov_t, haem, ev, newnext_medLD)

hem_kov_t_medLD<-drop_na(hem_kov_t_medLD,haem)
gaus <- glmmTMB(newnext_medLD ~ 1,
                family = "gaussian"(link = identity),
                data = hem_kov_t_medLD)


# current haematocrit and future fledglings -----------------------------------------
#removing predated nests, this criteria overlaps with those


hem_kov_h_kirep<-hem_kov_h[hem_kov_h$next_fledglings>-4.5,]
hem_kov_t_kirep<-hem_kov_t[hem_kov_t$next_fledglings>-4.5,]

hem_kov_h_kirep<-select(hem_kov_h_kirep, haem, ev, next_fledglings)
hem_kov_h_kirep<-drop_na(hem_kov_h_kirep, haem)
hem_kov_h_kirep<-drop_na(hem_kov_h_kirep, ev)

hem_kov_t_kirep<-select(hem_kov_t_kirep, haem, ev, next_fledglings)
hem_kov_t_kirep<-drop_na(hem_kov_t_kirep, haem)
hem_kov_t_kirep<-drop_na(hem_kov_t_kirep, ev)


# Fit Gaussian GLM
#check VIF
vif(lm(next_fledglings ~  haem+ev, data = hem_kov_h_kirep))
gaus <- glmmTMB(next_fledglings ~ ev*haem,
                family = "gaussian"(link = identity),
                data = hem_kov_h_kirep)


# ======================================

# MODEL VALIDATION

# ======================================

# Use 'simulateResiduals' from the DHARMa package to simulate standardised residuals
Res1 <- simulateResiduals(fittedModel = gaus, plot = F)

# Plot residuals against fitted values
plotResiduals(Res1)

# Examine normality of residuals, model dispersion, and outliers
plotQQunif(Res1, testOutliers = TRUE, testDispersion = TRUE)


# modell selection --------------------------------------------------------
drop1(gaus)
#Get the full model BIC
full_BIC <- BIC(gaus)

# Get the terms to drop from the fixed effects (excluding intercept)
terms_to_drop <- attr(terms(gaus), "term.labels")

# Compute BIC for reduced models
bic_values <- sapply(terms_to_drop, function(term) {
  reduced_formula <- update(formula(gaus), paste(". ~ . -", term))
  reduced_model <- update(gaus, formula = reduced_formula)
  BIC(reduced_model)
})

# Create BIC comparison table
bic_table <- data.frame(
  Term = terms_to_drop,
  BIC = bic_values,
  Delta_BIC = bic_values - full_BIC
)

# Add full model row
bic_table <- rbind(data.frame(Term = "<none>", BIC = full_BIC, Delta_BIC = 0),
                   bic_table)

# Sort by BIC
bic_table <- bic_table[order(bic_table$BIC), ]

print(bic_table)

#drop interaction
gaus <- glmmTMB(next_fledglings ~ ev+haem,
                family = "gaussian"(link = identity),
                data = hem_kov_h_kirep)

# ======================================

# MODEL VALIDATION

# ======================================

# Use 'simulateResiduals' from the DHARMa package to simulate standardised residuals
Res1 <- simulateResiduals(fittedModel = gaus, plot = F)

# Plot residuals against fitted values
plotResiduals(Res1)

# Examine normality of residuals, model dispersion, and outliers
plotQQunif(Res1, testOutliers = TRUE, testDispersion = TRUE)


# modell selection --------------------------------------------------------
drop1(gaus)
#Get the full model BIC
full_BIC <- BIC(gaus)

# Get the terms to drop from the fixed effects (excluding intercept)
terms_to_drop <- attr(terms(gaus), "term.labels")

# Compute BIC for reduced models
bic_values <- sapply(terms_to_drop, function(term) {
  reduced_formula <- update(formula(gaus), paste(". ~ . -", term))
  reduced_model <- update(gaus, formula = reduced_formula)
  BIC(reduced_model)
})

# Create BIC comparison table
bic_table <- data.frame(
  Term = terms_to_drop,
  BIC = bic_values,
  Delta_BIC = bic_values - full_BIC
)

# Add full model row
bic_table <- rbind(data.frame(Term = "<none>", BIC = full_BIC, Delta_BIC = 0),
                   bic_table)

# Sort by BIC
bic_table <- bic_table[order(bic_table$BIC), ]

print(bic_table)


#drop haematocrit
gaus <- glmmTMB(next_fledglings ~ ev,
                family = "gaussian"(link = identity),
                data = hem_kov_h_kirep)
Anova(gaus, type="III")


# ======================================

# MODEL VALIDATION

# ======================================

# Use 'simulateResiduals' from the DHARMa package to simulate standardised residuals
Res1 <- simulateResiduals(fittedModel = gaus, plot = F)

# Plot residuals against fitted values
plotResiduals(Res1)

# Examine normality of residuals, model dispersion, and outliers
plotQQunif(Res1, testOutliers = TRUE, testDispersion = TRUE)


# modell selection --------------------------------------------------------
drop1(gaus)

#ez a legjobb modell
Anova(gaus, type="III")


#females

# Fit Gaussian GLM
#check VIF
vif(lm(next_fledglings ~  haem+ev, data = hem_kov_t_kirep))
gaus <- glmmTMB(next_fledglings ~ ev*haem,
                family = "gaussian"(link = identity),
                data = hem_kov_t_kirep)

# ======================================

# MODEL VALIDATION

# ======================================

# Use 'simulateResiduals' from the DHARMa package to simulate standardised residuals
Res1 <- simulateResiduals(fittedModel = gaus, plot = F)

# Plot residuals against fitted values
plotResiduals(Res1)

# Examine normality of residuals, model dispersion, and outliers
plotQQunif(Res1, testOutliers = TRUE, testDispersion = TRUE)


# modell selection --------------------------------------------------------
drop1(gaus)
#Get the full model BIC
full_BIC <- BIC(gaus)

# Get the terms to drop from the fixed effects (excluding intercept)
terms_to_drop <- attr(terms(gaus), "term.labels")

# Compute BIC for reduced models
bic_values <- sapply(terms_to_drop, function(term) {
  reduced_formula <- update(formula(gaus), paste(". ~ . -", term))
  reduced_model <- update(gaus, formula = reduced_formula)
  BIC(reduced_model)
})

# Create BIC comparison table
bic_table <- data.frame(
  Term = terms_to_drop,
  BIC = bic_values,
  Delta_BIC = bic_values - full_BIC
)

# Add full model row
bic_table <- rbind(data.frame(Term = "<none>", BIC = full_BIC, Delta_BIC = 0),
                   bic_table)

# Sort by BIC
bic_table <- bic_table[order(bic_table$BIC), ]

print(bic_table)

#drop interaction
gaus <- glmmTMB(next_fledglings ~ ev+haem,
                family = "gaussian"(link = identity),
                data = hem_kov_t_kirep)

# ======================================

# MODEL VALIDATION

# ======================================

# Use 'simulateResiduals' from the DHARMa package to simulate standardised residuals
Res1 <- simulateResiduals(fittedModel = gaus, plot = F)

# Plot residuals against fitted values
plotResiduals(Res1)

# Examine normality of residuals, model dispersion, and outliers
plotQQunif(Res1, testOutliers = TRUE, testDispersion = TRUE)


# modell selection --------------------------------------------------------
drop1(gaus)
#Get the full model BIC
full_BIC <- BIC(gaus)

# Get the terms to drop from the fixed effects (excluding intercept)
terms_to_drop <- attr(terms(gaus), "term.labels")

# Compute BIC for reduced models
bic_values <- sapply(terms_to_drop, function(term) {
  reduced_formula <- update(formula(gaus), paste(". ~ . -", term))
  reduced_model <- update(gaus, formula = reduced_formula)
  BIC(reduced_model)
})

# Create BIC comparison table
bic_table <- data.frame(
  Term = terms_to_drop,
  BIC = bic_values,
  Delta_BIC = bic_values - full_BIC
)

# Add full model row
bic_table <- rbind(data.frame(Term = "<none>", BIC = full_BIC, Delta_BIC = 0),
                   bic_table)

# Sort by BIC
bic_table <- bic_table[order(bic_table$BIC), ]

print(bic_table)

#drop haematocrit
gaus <- glmmTMB(next_fledglings ~ ev,
                family = "gaussian"(link = identity),
                data = hem_kov_t_kirep)

# ======================================

# MODEL VALIDATION

# ======================================

# Use 'simulateResiduals' from the DHARMa package to simulate standardised residuals
Res1 <- simulateResiduals(fittedModel = gaus, plot = F)

# Plot residuals against fitted values
plotResiduals(Res1)

# Examine normality of residuals, model dispersion, and outliers
plotQQunif(Res1, testOutliers = TRUE, testDispersion = TRUE)


# modell selection --------------------------------------------------------
drop1(gaus)


#ez a legjobb modell
Anova(gaus, type="III")


# haematocrit and future clutch size ---------------------------------------------------


#males

# Fit Gaussian GLM
vif(lm(next_clutch_size ~  haem+ev, data = hem_kov_h))
gaus <- glmmTMB( next_clutch_size~ ev*haem,
                 family = "gaussian"(link = identity),
                 data = hem_kov_h)
# ======================================

# MODEL VALIDATION

# ======================================

# Use 'simulateResiduals' from the DHARMa package to simulate standardised residuals
Res1 <- simulateResiduals(fittedModel = gaus, plot = F)

# Plot residuals against fitted values
plotResiduals(Res1)

# Examine normality of residuals, model dispersion, and outliers
plotQQunif(Res1, testOutliers = TRUE, testDispersion = TRUE)


# modell selection --------------------------------------------------------
drop1(gaus)
hem_kov_h_tojas<-select(hem_kov_h, haem, ev, next_clutch_size)
hem_kov_h_tojas<-drop_na(hem_kov_h_tojas, haem)
hem_kov_h_tojas<-drop_na(hem_kov_h_tojas, ev)
#drop interaction
gaus <- glmmTMB(next_clutch_size ~ ev+haem,
                family = "gaussian"(link = identity),
                data = hem_kov_h_tojas)

# ======================================

# MODEL VALIDATION

# ======================================

# Use 'simulateResiduals' from the DHARMa package to simulate standardised residuals
Res1 <- simulateResiduals(fittedModel = gaus, plot = F)

# Plot residuals against fitted values
plotResiduals(Res1)

# Examine normality of residuals, model dispersion, and outliers
plotQQunif(Res1, testOutliers = TRUE, testDispersion = TRUE)


# modell selection --------------------------------------------------------

drop1(gaus)
#Get the full model BIC
full_BIC <- BIC(gaus)

# Get the terms to drop from the fixed effects (excluding intercept)
terms_to_drop <- attr(terms(gaus), "term.labels")

# Compute BIC for reduced models
bic_values <- sapply(terms_to_drop, function(term) {
  reduced_formula <- update(formula(gaus), paste(". ~ . -", term))
  reduced_model <- update(gaus, formula = reduced_formula)
  BIC(reduced_model)
})

# Create BIC comparison table
bic_table <- data.frame(
  Term = terms_to_drop,
  BIC = bic_values,
  Delta_BIC = bic_values - full_BIC
)

# Add full model row
bic_table <- rbind(data.frame(Term = "<none>", BIC = full_BIC, Delta_BIC = 0),
                   bic_table)

# Sort by BIC
bic_table <- bic_table[order(bic_table$BIC), ]

print(bic_table)

#drop haematocrit
gaus <- glmmTMB(next_clutch_size ~ev,
                family = "gaussian"(link = identity),
                data = hem_kov_h_tojas)


# ======================================

# MODEL VALIDATION

# ======================================

# Use 'simulateResiduals' from the DHARMa package to simulate standardised residuals
Res1 <- simulateResiduals(fittedModel = gaus, plot = F)

# Plot residuals against fitted values
plotResiduals(Res1)

# Examine normality of residuals, model dispersion, and outliers
plotQQunif(Res1, testOutliers = TRUE, testDispersion = TRUE)


# modell selection --------------------------------------------------------
drop1(gaus)

Anova(gaus, type="III")

#females
#make data neat
hem_kov_t_tojas<-select(hem_kov_t, haem, ev, next_clutch_size)
hem_kov_t_tojas<-drop_na(hem_kov_t_tojas, haem)
hem_kov_t_tojas<-drop_na(hem_kov_t_tojas, ev)

# Fit Gaussian GLM
vif(lm(next_clutch_size ~  haem+ev, data = hem_kov_t))
gaus <- glmmTMB(next_clutch_size ~ ev*haem,
                family = "gaussian"(link = identity),
                data = hem_kov_t_tojas)
Anova(gaus)


# ======================================

# MODEL VALIDATION

# ======================================

# Use 'simulateResiduals' from the DHARMa package to simulate standardised residuals
Res1 <- simulateResiduals(fittedModel = gaus, plot = F)

# Plot residuals against fitted values
plotResiduals(Res1)

# Examine normality of residuals, model dispersion, and outliers
plotQQunif(Res1, testOutliers = TRUE, testDispersion = TRUE)


# modell selection --------------------------------------------------------
drop1(gaus)
#Get the full model BIC
full_BIC <- BIC(gaus)

# Get the terms to drop from the fixed effects (excluding intercept)
terms_to_drop <- attr(terms(gaus), "term.labels")

# Compute BIC for reduced models
bic_values <- sapply(terms_to_drop, function(term) {
  reduced_formula <- update(formula(gaus), paste(". ~ . -", term))
  reduced_model <- update(gaus, formula = reduced_formula)
  BIC(reduced_model)
})

# Create BIC comparison table
bic_table <- data.frame(
  Term = terms_to_drop,
  BIC = bic_values,
  Delta_BIC = bic_values - full_BIC
)

# Add full model row
bic_table <- rbind(data.frame(Term = "<none>", BIC = full_BIC, Delta_BIC = 0),
                   bic_table)

# Sort by BIC
bic_table <- bic_table[order(bic_table$BIC), ]

print(bic_table)

#drop interaction
gaus <- glmmTMB(next_clutch_size ~ ev+haem,
                family = "gaussian"(link = identity),
                data = hem_kov_t_tojas)

# ======================================

# MODEL VALIDATION

# ======================================

# Use 'simulateResiduals' from the DHARMa package to simulate standardised residuals
Res1 <- simulateResiduals(fittedModel = gaus, plot = F)

# Plot residuals against fitted values
plotResiduals(Res1)

# Examine normality of residuals, model dispersion, and outliers
plotQQunif(Res1, testOutliers = TRUE, testDispersion = TRUE)


# modell selection --------------------------------------------------------
drop1(gaus)
#Get the full model BIC
full_BIC <- BIC(gaus)

# Get the terms to drop from the fixed effects (excluding intercept)
terms_to_drop <- attr(terms(gaus), "term.labels")

# Compute BIC for reduced models
bic_values <- sapply(terms_to_drop, function(term) {
  reduced_formula <- update(formula(gaus), paste(". ~ . -", term))
  reduced_model <- update(gaus, formula = reduced_formula)
  BIC(reduced_model)
})

# Create BIC comparison table
bic_table <- data.frame(
  Term = terms_to_drop,
  BIC = bic_values,
  Delta_BIC = bic_values - full_BIC
)

# Add full model row
bic_table <- rbind(data.frame(Term = "<none>", BIC = full_BIC, Delta_BIC = 0),
                   bic_table)

# Sort by BIC
bic_table <- bic_table[order(bic_table$BIC), ]

print(bic_table)


#drop haematocrit
gaus <- glmmTMB(next_clutch_size ~ ev,
                family = "gaussian"(link = identity),
                data = hem_kov_t_tojas)

# ======================================

# MODEL VALIDATION

# ======================================

# Use 'simulateResiduals' from the DHARMa package to simulate standardised residuals
Res1 <- simulateResiduals(fittedModel = gaus, plot = F)

# Plot residuals against fitted values
plotResiduals(Res1)

# Examine normality of residuals, model dispersion, and outliers
plotQQunif(Res1, testOutliers = TRUE, testDispersion = TRUE)


# modell selection --------------------------------------------------------
drop1(gaus)


#drop haem
Anova(gaus, type="III")


# past reproduction and current haematocrit --------
#data preparation

korrel<- read_excel("My_Directory/Appendix_data.xlsx", 
                    sheet = "data")

akthem<-select(korrel, ID, ev, sex,
               haem, prev_haem, medLD, 
               clutch_size, brood_size, 
               prev_medLD, prev_clutch_size, prev_fledglings)

akthem<-akthem %>% drop_na("haem")


#=======================================
#5. perdictors relationship with no NA-s
akthem_na<-select(akthem, ID,sex, ev,brood_size,
                  haem,medLD,
                  prev_medLD, prev_clutch_size, prev_fledglings)


akthem_na$ev<-as.factor(akthem_na$ev)
str(akthem_na)


#only 2016 and 2018

akthem_na <- subset(akthem_na, !akthem_na$ev=='2014')
akthem_na <- subset(akthem_na, !akthem_na$ev=='2015')


#Order data
akthem_na <- akthem_na %>%
  mutate(order = seq(1:nrow(akthem_na)))


#Select continuous variables to plot

p6 <- multi_dotplot(akthem_na, order, prev_medLD)
p7 <- multi_dotplot(akthem_na, order, prev_clutch_size)
p8 <- multi_dotplot(akthem_na, order, prev_fledglings)

#Plot as a grid
grid.arrange(p6, p7, p8, nrow = 2)


grubbs.test(akthem_na$prev_fledglings, type=10)

#removing two outliers 
akthem_na <- akthem_na[akthem_na$prev_fledglings>-4,] #(predated nest)

akthem_na <- akthem_na[akthem_na$brood_size>-3.8,]


akthem_na_t<-akthem_na_t %>% drop_na(medLD)
akthem_na_t<-akthem_na_t %>% drop_na(brood_size)
akthem_na_t<-akthem_na_t %>% drop_na(prev_medLD)
akthem_na_t<-akthem_na_t %>% drop_na(prev_clutch_size)
akthem_na_t<-akthem_na_t %>% drop_na(haem)


# female haematocrit and past reproduction -------------------------------

akthem_na_t<-akthem_na[akthem_na$sex=="t",]

akthem_na_t <- akthem_na_t %>%
  mutate(order = seq(1:nrow(akthem_na_t)))
# one outlier in prev_ev_std_hem, removing that

#Select continuous variables to plot

p6 <- multi_dotplot(akthem_na_t, order, prev_medLD)
p7 <- multi_dotplot(akthem_na_t, order, prev_clutch_size)
p8 <- multi_dotplot(akthem_na_t, order, prev_fledglings)

#Plot as a grid
grid.arrange(p6, p7, p8, nrow = 2)


#chakcing for outliers and removing them
grubbs.test(akthem_na_h$prev_medLD, type=20)

akthem_na_t <- akthem_na_t[akthem_na_t$prev_medLD<20,]


#relationships between predictors
ggplot(akthem_na_t, aes(x = prev_medLD, y = (haem))) +
  geom_point(shape = 16, size = 5, alpha = 0.5, height = 0.5, width = 0.25,aes(color = sex)) +
  geom_smooth(formula = y ~ x, method = 'lm', 
              colour = 'red', se = FALSE, linewidth = 1.5) +
  My_theme +
  xlab("prev clutch_size") + ylab("hem") +
  facet_grid( cols=vars(sex),rows=vars(ev)
  )
# semmi

ggplot(akthem_na_t, aes(x = prev_clutch_size, y = (haem))) +
  geom_point(shape = 16, size = 5, alpha = 0.5, height = 0.5, width = 0.25,aes(color = sex)) +
  geom_smooth(formula = y ~ x, method = 'lm', 
              colour = 'red', se = FALSE, linewidth = 1.5) +
  My_theme +
  xlab("prev clutch_size") + ylab("hem") +
  facet_grid( cols=vars(sex),rows=vars(ev)
  )


ggplot(akthem_na_t, aes(x = prev_clutch_size, y = (haem))) +
  geom_point(shape = 16, size = 5, alpha = 0.5, height = 0.5, width = 0.25,aes(color = sex)) +
  geom_smooth(formula = y ~ x, method = 'lm', 
              colour = 'red', se = FALSE, linewidth = 1.5) +
  My_theme +
  xlab("prev clutch_size") + ylab("hem") +
  facet_grid( cols=vars(sex),rows=vars(ev)
  )

ggplot(akthem_na_t, aes(x = medLD, y = (haem))) +
  geom_point(shape = 16, size = 5, alpha = 0.5, height = 0.5, width = 0.25,aes(color = sex)) +
  geom_smooth(formula = y ~ x, method = 'lm', 
              colour = 'red', se = FALSE, linewidth = 1.5) +
  My_theme +
  xlab("prev clutch_size") + ylab("hem") #+
#  facet_grid( cols=vars(sex),rows=vars(ev))

ggplot(akthem_na_t, aes(x = brood_size, y = (haem))) +
  geom_point(shape = 16, size = 5, alpha = 0.5, height = 0.5, width = 0.25,aes(color = sex)) +
  geom_smooth(formula = y ~ x, method = 'lm', 
              colour = 'red', se = FALSE, linewidth = 1.5) +
  My_theme +
  xlab("prev clutch_size") + ylab("hem")# +
 # facet_grid( cols=vars(sex),rows=vars(ev))


#females
#check VIF
vif(lm(haem ~medLD+ brood_size+prev_medLD+ev+ prev_clutch_size, data = akthem_na_t))

#run model
gaus <- glmmTMB(haem ~ medLD+ brood_size+prev_medLD*ev+ prev_clutch_size*ev,
                family = "gaussian"(link = identity),
                data = akthem_na_t)


# ======================================

# MODEL VALIDATION

# ======================================

# Use 'simulateResiduals' from the DHARMa package to simulate standardised residuals
Res1 <- simulateResiduals(fittedModel = gaus, plot = T)

# Plot residuals against fitted values
plotResiduals(Res1)


# modell selection --------------------------------------------------------
drop1(gaus)
#Get the full model BIC
full_BIC <- BIC(gaus)

# Get the terms to drop from the fixed effects (excluding intercept)
terms_to_drop <- attr(terms(gaus), "term.labels")

# Compute BIC for reduced models
bic_values <- sapply(terms_to_drop, function(term) {
  reduced_formula <- update(formula(gaus), paste(". ~ . -", term))
  reduced_model <- update(gaus, formula = reduced_formula)
  BIC(reduced_model)
})

# Create BIC comparison table
bic_table <- data.frame(
  Term = terms_to_drop,
  BIC = bic_values,
  Delta_BIC = bic_values - full_BIC
)

# Add full model row
bic_table <- rbind(data.frame(Term = "<none>", BIC = full_BIC, Delta_BIC = 0),
                   bic_table)

# Sort by BIC
bic_table <- bic_table[order(bic_table$BIC), ]

print(bic_table)


#drop one interaction, similar, but simpler modell
gaus <- glmmTMB(haem ~medLD+ brood_size+prev_medLD*ev+ prev_clutch_size,
                family = "gaussian"(link = identity),
                data = akthem_na_t)

# ======================================

# MODEL VALIDATION

# ======================================

# Use 'simulateResiduals' from the DHARMa package to simulate standardised residuals
Res1 <- simulateResiduals(fittedModel = gaus, plot = F)

# Plot residuals against fitted values
plotResiduals(Res1)

# Examine normality of residuals, model dispersion, and outliers
plotQQunif(Res1, testOutliers = TRUE, testDispersion = TRUE)


# modell selection --------------------------------------------------------
drop1(gaus)
#Get the full model BIC
full_BIC <- BIC(gaus)

# Get the terms to drop from the fixed effects (excluding intercept)
terms_to_drop <- attr(terms(gaus), "term.labels")

# Compute BIC for reduced models
bic_values <- sapply(terms_to_drop, function(term) {
  reduced_formula <- update(formula(gaus), paste(". ~ . -", term))
  reduced_model <- update(gaus, formula = reduced_formula)
  BIC(reduced_model)
})

# Create BIC comparison table
bic_table <- data.frame(
  Term = terms_to_drop,
  BIC = bic_values,
  Delta_BIC = bic_values - full_BIC
)

# Add full model row
bic_table <- rbind(data.frame(Term = "<none>", BIC = full_BIC, Delta_BIC = 0),
                   bic_table)

# Sort by BIC
bic_table <- bic_table[order(bic_table$BIC), ]

print(bic_table)


#drop other interaction
gaus <- glmmTMB(haem ~medLD+ brood_size+prev_medLD+ev+ prev_clutch_size,
                family = "gaussian"(link = identity),
                data = akthem_na_t)


# ======================================

# MODEL VALIDATION

# ======================================

# Use 'simulateResiduals' from the DHARMa package to simulate standardised residuals
Res1 <- simulateResiduals(fittedModel = gaus, plot = F)

# Plot residuals against fitted values
plotResiduals(Res1)

# Examine normality of residuals, model dispersion, and outliers
plotQQunif(Res1, testOutliers = TRUE, testDispersion = TRUE)


# modell selection --------------------------------------------------------
drop1(gaus)
#Get the full model BIC
full_BIC <- BIC(gaus)

# Get the terms to drop from the fixed effects (excluding intercept)
terms_to_drop <- attr(terms(gaus), "term.labels")

# Compute BIC for reduced models
bic_values <- sapply(terms_to_drop, function(term) {
  reduced_formula <- update(formula(gaus), paste(". ~ . -", term))
  reduced_model <- update(gaus, formula = reduced_formula)
  BIC(reduced_model)
})

# Create BIC comparison table
bic_table <- data.frame(
  Term = terms_to_drop,
  BIC = bic_values,
  Delta_BIC = bic_values - full_BIC
)

# Add full model row
bic_table <- rbind(data.frame(Term = "<none>", BIC = full_BIC, Delta_BIC = 0),
                   bic_table)

# Sort by BIC
bic_table <- bic_table[order(bic_table$BIC), ]

print(bic_table)

#drop prev_clutch_size


gaus <- glmmTMB(haem ~medLD+ brood_size+prev_medLD+ ev,
                family = "gaussian"(link = identity),
                data = akthem_na_t)


# ======================================

# MODEL VALIDATION

# ======================================

# Use 'simulateResiduals' from the DHARMa package to simulate standardised residuals
Res1 <- simulateResiduals(fittedModel = gaus, plot = F)

# Plot residuals against fitted values
plotResiduals(Res1)

# Examine normality of residuals, model dispersion, and outliers
plotQQunif(Res1, testOutliers = TRUE, testDispersion = TRUE)


# modell selection --------------------------------------------------------
drop1(gaus)
#Get the full model BIC
full_BIC <- BIC(gaus)

# Get the terms to drop from the fixed effects (excluding intercept)
terms_to_drop <- attr(terms(gaus), "term.labels")

# Compute BIC for reduced models
bic_values <- sapply(terms_to_drop, function(term) {
  reduced_formula <- update(formula(gaus), paste(". ~ . -", term))
  reduced_model <- update(gaus, formula = reduced_formula)
  BIC(reduced_model)
})

# Create BIC comparison table
bic_table <- data.frame(
  Term = terms_to_drop,
  BIC = bic_values,
  Delta_BIC = bic_values - full_BIC
)

# Add full model row
bic_table <- rbind(data.frame(Term = "<none>", BIC = full_BIC, Delta_BIC = 0),
                   bic_table)

# Sort by BIC
bic_table <- bic_table[order(bic_table$BIC), ]

print(bic_table)

#drop year
gaus <- glmmTMB(haem ~medLD+ brood_size+prev_medLD,
                family = "gaussian"(link = identity),
                data = akthem_na_t)
# ======================================

# MODEL VALIDATION

# ======================================

# Use 'simulateResiduals' from the DHARMa package to simulate standardised residuals
Res1 <- simulateResiduals(fittedModel = gaus, plot = F)

# Plot residuals against fitted values
plotResiduals(Res1)

# Examine normality of residuals, model dispersion, and outliers
plotQQunif(Res1, testOutliers = TRUE, testDispersion = TRUE)

# modell selection --------------------------------------------------------
drop1(gaus)
#Get the full model BIC
full_BIC <- BIC(gaus)

# Get the terms to drop from the fixed effects (excluding intercept)
terms_to_drop <- attr(terms(gaus), "term.labels")

# Compute BIC for reduced models
bic_values <- sapply(terms_to_drop, function(term) {
  reduced_formula <- update(formula(gaus), paste(". ~ . -", term))
  reduced_model <- update(gaus, formula = reduced_formula)
  BIC(reduced_model)
})

# Create BIC comparison table
bic_table <- data.frame(
  Term = terms_to_drop,
  BIC = bic_values,
  Delta_BIC = bic_values - full_BIC
)

# Add full model row
bic_table <- rbind(data.frame(Term = "<none>", BIC = full_BIC, Delta_BIC = 0),
                   bic_table)

# Sort by BIC
bic_table <- bic_table[order(bic_table$BIC), ]

print(bic_table)


#drop brood_size
gaus <- glmmTMB(haem ~medLD+ prev_medLD,
                family = "gaussian"(link = identity),
                data = akthem_na_t)


# ======================================

# MODEL VALIDATION

# ======================================

# Use 'simulateResiduals' from the DHARMa package to simulate standardised residuals
Res1 <- simulateResiduals(fittedModel = gaus, plot = F)

# Plot residuals against fitted values
plotResiduals(Res1)

# Examine normality of residuals, model dispersion, and outliers
plotQQunif(Res1, testOutliers = TRUE, testDispersion = TRUE)


# modell selection --------------------------------------------------------
drop1(gaus)
#Get the full model BIC
full_BIC <- BIC(gaus)

# Get the terms to drop from the fixed effects (excluding intercept)
terms_to_drop <- attr(terms(gaus), "term.labels")

# Compute BIC for reduced models
bic_values <- sapply(terms_to_drop, function(term) {
  reduced_formula <- update(formula(gaus), paste(". ~ . -", term))
  reduced_model <- update(gaus, formula = reduced_formula)
  BIC(reduced_model)
})

# Create BIC comparison table
bic_table <- data.frame(
  Term = terms_to_drop,
  BIC = bic_values,
  Delta_BIC = bic_values - full_BIC
)

# Add full model row
bic_table <- rbind(data.frame(Term = "<none>", BIC = full_BIC, Delta_BIC = 0),
                   bic_table)

# Sort by BIC
bic_table <- bic_table[order(bic_table$BIC), ]

print(bic_table)

#drop previous medLD
gaus <- glmmTMB(haem ~medLD,
                family = "gaussian"(link = identity),
                data = akthem_na_t)
# ======================================

# MODEL VALIDATION

# ======================================

# Use 'simulateResiduals' from the DHARMa package to simulate standardised residuals
Res1 <- simulateResiduals(fittedModel = gaus, plot = F)

# Plot residuals against fitted values
plotResiduals(Res1)

# Examine normality of residuals, model dispersion, and outliers
plotQQunif(Res1, testOutliers = TRUE, testDispersion = TRUE)


# modell selection --------------------------------------------------------
drop1(gaus)


#drop medLD
gaus <- glmmTMB(haem ~1,
                family = "gaussian"(link = identity),
                data = akthem_na_t)
# ======================================

# MODEL VALIDATION

# ======================================

# Use 'simulateResiduals' from the DHARMa package to simulate standardised residuals
Res1 <- simulateResiduals(fittedModel = gaus, plot = F)

# Plot residuals against fitted values
plotResiduals(Res1)

# Examine normality of residuals, model dispersion, and outliers
plotQQunif(Res1, testOutliers = TRUE, testDispersion = TRUE)


# male haematocrit and previous reproduction hematorkit és múltbeli költés -------------------------------
#data preparation
akthem_na_h<-akthem_na[akthem_na$sex=="h",]


akthem_na_h<-akthem_na_h %>% drop_na(medLD)
akthem_na_h<-akthem_na_h %>% drop_na(brood_size)
akthem_na_h<-akthem_na_h %>% drop_na(prev_medLD)
akthem_na_h<-akthem_na_h %>% drop_na(prev_clutch_size)
akthem_na_h<-akthem_na_h %>% drop_na(haem)

#data exploration

akthem_na_h <- akthem_na_h %>%
  mutate(order = seq(1:nrow(akthem_na_h)))


#Select continuous variables to plot

p6 <- multi_dotplot(akthem_na_h, order, prev_medLD)
p7 <- multi_dotplot(akthem_na_h, order, medLD)
p8 <- multi_dotplot(akthem_na_h, order, prev_fledglings)

#Plot as a grid
grid.arrange(p6, p7, p8, nrow = 2)


#finding and removing outliers
grubbs.test(akthem_na_h$medLD, type=10)

akthem_na_h <- akthem_na_h[akthem_na_h$medLD<20,]


ggplot(akthem_na_h, aes(x = prev_fledglings, y = (haem))) +
  geom_point(shape = 16, size = 5, alpha = 0.5, height = 0.5, width = 0.25,aes(color = sex)) +
  geom_smooth(formula = y ~ x, method = 'lm', 
              colour = 'red', se = FALSE, linewidth = 1.5) +
  My_theme +
  xlab("prev clutch_size") + ylab("hem") +
  facet_grid( cols=vars(sex),rows=vars(ev)
  )
# semmi

ggplot(akthem_na_h, aes(x = prev_medLD, y = (haem))) +
  geom_point(shape = 16, size = 5, alpha = 0.5, height = 0.5, width = 0.25,aes(color = sex)) +
  geom_smooth(formula = y ~ x, method = 'lm', 
              colour = 'red', se = FALSE, linewidth = 1.5) +
  My_theme +
  xlab("prev clutch_size") + ylab("hem") +
  facet_grid( cols=vars(sex),rows=vars(ev)
  )
# semmi
ggplot(akthem_na_h, aes(x = medLD, y = (haem))) +
  geom_point(shape = 16, size = 5, alpha = 0.5, height = 0.5, width = 0.25,aes(color = sex)) +
  geom_smooth(formula = y ~ x, method = 'lm', 
              colour = 'red', se = FALSE, linewidth = 1.5) +
  My_theme +
  xlab("prev clutch_size") + ylab("hem") +
  facet_grid( cols=vars(sex),rows=vars(ev)
  )


#tidier data
akthem_na_h<-akthem_na_h %>% drop_na(medLD)
akthem_na_h<-akthem_na_h %>% drop_na(brood_size)
akthem_na_h<-akthem_na_h %>% drop_na(prev_medLD)
akthem_na_h<-akthem_na_h %>% drop_na(prev_clutch_size)
akthem_na_h<-akthem_na_h %>% drop_na(haem)


vif(lm(haem ~ medLD+ brood_size+prev_medLD+ev+ prev_clutch_size, data = akthem_na_h))
gaus <- glmmTMB(haem ~ medLD+ brood_size+prev_medLD*ev+ prev_clutch_size*ev,
                family = "gaussian"(link = identity),
                data = akthem_na_h)


# ======================================

# MODEL VALIDATION

# ======================================

# Use 'simulateResiduals' from the DHARMa package to simulate standardised residuals
Res1 <- simulateResiduals(fittedModel = gaus, plot = F)

# Plot residuals against fitted values
plotResiduals(Res1)

# Examine normality of residuals, model dispersion, and outliers
plotQQunif(Res1, testOutliers = TRUE, testDispersion = TRUE)

# modell selection --------------------------------------------------------
drop1(gaus)
#Get the full model BIC
full_BIC <- BIC(gaus)

# Get the terms to drop from the fixed effects (excluding intercept)
terms_to_drop <- attr(terms(gaus), "term.labels")

# Compute BIC for reduced models
bic_values <- sapply(terms_to_drop, function(term) {
  reduced_formula <- update(formula(gaus), paste(". ~ . -", term))
  reduced_model <- update(gaus, formula = reduced_formula)
  BIC(reduced_model)
})

# Create BIC comparison table
bic_table <- data.frame(
  Term = terms_to_drop,
  BIC = bic_values,
  Delta_BIC = bic_values - full_BIC
)

# Add full model row
bic_table <- rbind(data.frame(Term = "<none>", BIC = full_BIC, Delta_BIC = 0),
                   bic_table)

# Sort by BIC
bic_table <- bic_table[order(bic_table$BIC), ]

print(bic_table)

#drop one interaction inter

gaus <- glmmTMB(haem ~medLD+ brood_size+prev_medLD*ev+ prev_clutch_size,
                family = "gaussian"(link = identity),
                data = akthem_na_h)

# ======================================

# MODEL VALIDATION

# ======================================

# Use 'simulateResiduals' from the DHARMa package to simulate standardised residuals
Res1 <- simulateResiduals(fittedModel = gaus, plot = F)

# Plot residuals against fitted values
plotResiduals(Res1)

# Examine normality of residuals, model dispersion, and outliers
plotQQunif(Res1, testOutliers = TRUE, testDispersion = TRUE)

# Explore residuals further
akthem_na_h$Res1  <- resid(gaus)


drop1(gaus)
#Get the full model BIC
full_BIC <- BIC(gaus)

# Get the terms to drop from the fixed effects (excluding intercept)
terms_to_drop <- attr(terms(gaus), "term.labels")

# Compute BIC for reduced models
bic_values <- sapply(terms_to_drop, function(term) {
  reduced_formula <- update(formula(gaus), paste(". ~ . -", term))
  reduced_model <- update(gaus, formula = reduced_formula)
  BIC(reduced_model)
})

# Create BIC comparison table
bic_table <- data.frame(
  Term = terms_to_drop,
  BIC = bic_values,
  Delta_BIC = bic_values - full_BIC
)

# Add full model row
bic_table <- rbind(data.frame(Term = "<none>", BIC = full_BIC, Delta_BIC = 0),
                   bic_table)

# Sort by BIC
bic_table <- bic_table[order(bic_table$BIC), ]

print(bic_table)

#drop other interaction
gaus <- glmmTMB(haem ~medLD+ brood_size+prev_medLD+ev+ prev_clutch_size,
                family = "gaussian"(link = identity),
                data = akthem_na_h)


# ======================================

# MODEL VALIDATION

# ======================================

# Use 'simulateResiduals' from the DHARMa package to simulate standardised residuals
Res1 <- simulateResiduals(fittedModel = gaus, plot = F)

# Plot residuals against fitted values
plotResiduals(Res1)

# Examine normality of residuals, model dispersion, and outliers
plotQQunif(Res1, testOutliers = TRUE, testDispersion = TRUE)

drop1(gaus)
#Get the full model BIC
full_BIC <- BIC(gaus)

# Get the terms to drop from the fixed effects (excluding intercept)
terms_to_drop <- attr(terms(gaus), "term.labels")

# Compute BIC for reduced models
bic_values <- sapply(terms_to_drop, function(term) {
  reduced_formula <- update(formula(gaus), paste(". ~ . -", term))
  reduced_model <- update(gaus, formula = reduced_formula)
  BIC(reduced_model)
})

# Create BIC comparison table
bic_table <- data.frame(
  Term = terms_to_drop,
  BIC = bic_values,
  Delta_BIC = bic_values - full_BIC
)

# Add full model row
bic_table <- rbind(data.frame(Term = "<none>", BIC = full_BIC, Delta_BIC = 0),
                   bic_table)

# Sort by BIC
bic_table <- bic_table[order(bic_table$BIC), ]

print(bic_table)


#drop previous medLD
gaus <- glmmTMB(haem ~medLD+ brood_size+ev+ prev_clutch_size,
                family = "gaussian"(link = identity),
                data = akthem_na_h)


# ======================================

# MODEL VALIDATION

# ======================================

# Use 'simulateResiduals' from the DHARMa package to simulate standardised residuals
Res1 <- simulateResiduals(fittedModel = gaus, plot = F)

# Plot residuals against fitted values
plotResiduals(Res1)

# Examine normality of residuals, model dispersion, and outliers
plotQQunif(Res1, testOutliers = TRUE, testDispersion = TRUE)

drop1(gaus)
#Get the full model BIC
full_BIC <- BIC(gaus)

# Get the terms to drop from the fixed effects (excluding intercept)
terms_to_drop <- attr(terms(gaus), "term.labels")

# Compute BIC for reduced models
bic_values <- sapply(terms_to_drop, function(term) {
  reduced_formula <- update(formula(gaus), paste(". ~ . -", term))
  reduced_model <- update(gaus, formula = reduced_formula)
  BIC(reduced_model)
})

# Create BIC comparison table
bic_table <- data.frame(
  Term = terms_to_drop,
  BIC = bic_values,
  Delta_BIC = bic_values - full_BIC
)

# Add full model row
bic_table <- rbind(data.frame(Term = "<none>", BIC = full_BIC, Delta_BIC = 0),
                   bic_table)

# Sort by BIC
bic_table <- bic_table[order(bic_table$BIC), ]

print(bic_table)

#drop ev

gaus <- glmmTMB(haem ~medLD+ brood_size+ prev_clutch_size,
                family = "gaussian"(link = identity),
                data = akthem_na_h)
Anova(gaus)


# ======================================

# MODEL VALIDATION

# ======================================

# Use 'simulateResiduals' from the DHARMa package to simulate standardised residuals
Res1 <- simulateResiduals(fittedModel = gaus, plot = F)

# Plot residuals against fitted values
plotResiduals(Res1)

# Examine normality of residuals, model dispersion, and outliers
plotQQunif(Res1, testOutliers = TRUE, testDispersion = TRUE)

drop1(gaus)

#drop medLD
gaus <- glmmTMB(haem ~ prev_clutch_size+ brood_size,
                family = "gaussian"(link = identity),
                data = akthem_na_h)


# ======================================

# MODEL VALIDATION

# ======================================

# Use 'simulateResiduals' from the DHARMa package to simulate standardised residuals
Res1 <- simulateResiduals(fittedModel = gaus, plot = F)

# Plot residuals against fitted values
plotResiduals(Res1)

# Examine normality of residuals, model dispersion, and outliers
plotQQunif(Res1, testOutliers = TRUE, testDispersion = TRUE)

drop1(gaus)

#drop previous clutch size

gaus <- glmmTMB(haem ~ brood_size,
                family = "gaussian"(link = identity),
                data = akthem_na_h)
Anova(gaus, type="III")


# ======================================

# MODEL VALIDATION

# ======================================

# Use 'simulateResiduals' from the DHARMa package to simulate standardised residuals
Res1 <- simulateResiduals(fittedModel = gaus, plot = F)

# Plot residuals against fitted values
plotResiduals(Res1)

# Examine normality of residuals, model dispersion, and outliers
plotQQunif(Res1, testOutliers = TRUE, testDispersion = TRUE)

drop1(gaus)


#plot

# Get predictions with confidence intervals
pred_data <- ggpredict(gaus, terms = "brood_size")

# Create the dot plot with customized axis ranges and tick marks
p <- ggplot(akthem_na_h, aes(x = brood_size, y = haem)) +
  
  geom_line(data = pred_data, aes(x = x, y = predicted), 
            color = "red", size = 1.3) +  # Fitted line with custom color/width
  geom_line(data = pred_data, aes(x = x, y = conf.low), 
            color = "darkgray", linetype = "dotted", size = 1.2) +  # Lower CI as dotted line
  geom_line(data = pred_data, aes(x = x, y = conf.high), 
            color = "darkgray", linetype = "dotted", size = 1.2) +  # Upper CI as dotted line
  geom_point(size = 4.5, color = "black") +  # Customize dot size and color
  labs(
    x = "Residual brood size",  # Customize X-axis title
    y = "Haematocrit",       # Customize Y-axis title
  ) +
  My_theme +  # Use a clean theme
  theme(
    axis.title = element_text(size = 22),  # Custom axis title size
    axis.text = element_text(size = 18),   # Custom axis number size
  ) +
  scale_x_continuous(
    breaks = seq(-4, 2, by = 1),   # Custom tick mark positions
    
    expand = expansion(mult = 0.02)        # Prevents cutting off points at limits
  ) +
  scale_y_continuous(
    breaks = seq(0.40, 0.6, by = 0.03),   # Custom tick mark positions
    
    expand = expansion(mult = 0.02)        # Prevents cutting off points at limits
  )+
  coord_cartesian(xlim = c(-3.5,1.5), ylim = c(0.425, 0.56))  # Set visible range without cutting data


# Display the plot
print(p)


# current H/L and past reproduction ----------------------------------------

#data preparation
korrel<- read_excel("My_Directory/Appendix_data_amibol.xlsx", 
                    sheet = "Munka1")

akthperl<-select(korrel, ID, ev, sex,
               hperl, medLD,  brood_size, 
               prev_medLD, prev_clutch_size)

akthperl_na<-akthperl %>% drop_na(hperl)
akthperl_na<-akthperl_na %>% drop_na(medLD)
akthperl_na<-akthperl_na %>% drop_na(brood_size)
akthperl_na<-akthperl_na %>% drop_na(prev_medLD)


#=======================================
#5. perdictors relationship with no NA-s

akthperl_na$ev<-as.factor(akthperl_na$ev)
str(akthperl_na)

#removing predated nests
akthperl_na <- akthperl_na[akthperl_na$prev_clutch_size>-2,]
akthperl_na <- akthperl_na[akthperl_na$brood_size>-3.8,]

akthperl_na
#removing 2015, little sample size
akthperl_na <- subset(akthperl_na, !akthperl_na$ev=='2015')


#Order data
akthperl_na <- akthperl_na %>%
  mutate(order = seq(1:nrow(akthperl_na)))
# one outlier in prev_ev_std_hem, removing that

#Select continuous variables to plot
p3 <- multi_dotplot(akthperl_na, order, brood_size)
p4 <- multi_dotplot(akthperl_na, order, hperl)
p5 <- multi_dotplot(akthperl_na, order, medLD)
p6 <- multi_dotplot(akthperl_na, order, prev_medLD)
p7 <- multi_dotplot(akthperl_na, order, prev_clutch_size)


#Plot as a grid
grid.arrange(p3, p4, p5,p6, p7,  nrow = 2)


# female H/L and past reproduction -------------------------------
#data preparation
akthperl_na_t<-akthperl_na[akthperl_na$sex=="t",]


akthperl_na_t <- akthperl_na_t %>%
  mutate(order = seq(1:nrow(akthperl_na_t)))
# one outlier in prev_ev_std_hem, removing that

#Select continuous variables to plot

#Select continuous variables to plot
p3 <- multi_dotplot(akthperl_na_t, order, brood_size)
p4 <- multi_dotplot(akthperl_na_t, order, hperl)
p5 <- multi_dotplot(akthperl_na_t, order, medLD)
p6 <- multi_dotplot(akthperl_na_t, order, prev_medLD)
p7 <- multi_dotplot(akthperl_na_t, order, prev_clutch_size)


#Plot as a grid
grid.arrange(p3, p4, p5,p6, p7, nrow = 2)

#finding and removing outliers

grubbs.test(akthperl_na_t$medLD, type=20)

akthperl_na_t <- akthperl_na_t[akthperl_na_t$medLD<20,]

grubbs.test(akthperl_na_t$hperl, type=20)

grubbs.test(akthperl_na_t$hperl, type=10)

akthperl_na_t <- akthperl_na_t[akthperl_na_t$hperl<1,]

#data exploration

ggplot(akthperl_na_t, aes(x = prev_medLD, y = (hperl))) +
  geom_point(shape = 16, size = 5, alpha = 0.5, height = 0.5, width = 0.25,aes(color = sex)) +
  geom_smooth(formula = y ~ x, method = 'lm', 
              colour = 'red', se = FALSE, linewidth = 1.5) +
  My_theme +
  xlab("prev clutch_size") + ylab("hem") +
  facet_grid( cols=vars(sex),rows=vars(ev)
  )


ggplot(akthperl_na_t, aes(x = prev_clutch_size, y = (hperl))) +
  geom_point(shape = 16, size = 5, alpha = 0.5, height = 0.5, width = 0.25,aes(color = sex)) +
  geom_smooth(formula = y ~ x, method = 'lm', 
              colour = 'red', se = FALSE, linewidth = 1.5) +
  My_theme +
  xlab("prev clutch_size") + ylab("hem") +
  facet_grid( cols=vars(sex),rows=vars(ev)
  )


ggplot(akthperl_na_t, aes(x = prev_clutch_size, y = (hperl))) +
  geom_point(shape = 16, size = 5, alpha = 0.5, height = 0.5, width = 0.25,aes(color = sex)) +
  geom_smooth(formula = y ~ x, method = 'lm', 
              colour = 'red', se = FALSE, linewidth = 1.5) +
  My_theme +
  xlab("prev clutch_size") + ylab("hem") +
  facet_grid( cols=vars(sex),rows=vars(ev)
  )

ggplot(akthperl_na_t, aes(x = medLD, y = (hperl))) +
  geom_point(shape = 16, size = 5, alpha = 0.5, height = 0.5, width = 0.25,aes(color = sex)) +
  geom_smooth(formula = y ~ x, method = 'lm', 
              colour = 'red', se = FALSE, linewidth = 1.5) +
  My_theme +
  xlab("prev clutch_size") + ylab("hem") +
  facet_grid( cols=vars(sex),rows=vars(ev))

ggplot(akthperl_na_t, aes(x = brood_size, y = (hperl))) +
  geom_point(shape = 16, size = 5, alpha = 0.5, height = 0.5, width = 0.25,aes(color = sex)) +
  geom_smooth(formula = y ~ x, method = 'lm', 
              colour = 'red', se = FALSE, linewidth = 1.5) +
  My_theme +
  xlab("prev clutch_size") + ylab("hem") +
 facet_grid( cols=vars(sex),rows=vars(ev))


#models of females
#checking VIF
vif(lm(hperl ~ medLD +prev_medLD + prev_clutch_size, data = akthperl_na_t))


gaus <- glmmTMB(hperl ~ medLD+prev_medLD+brood_size+prev_clutch_size,
                family = "gaussian"(link = identity),
                data = akthperl_na_t)


# ======================================

# MODEL VALIDATION

# ======================================

# Use 'simulateResiduals' from the DHARMa package to simulate standardised residuals
Res1 <- simulateResiduals(fittedModel = gaus, plot = T)

# Plot residuals against fitted values
plotResiduals(Res1)
# modell selection --------------------------------------------------------
drop1(gaus)
#Get the full model BIC
full_BIC <- BIC(gaus)

# Get the terms to drop from the fixed effects (excluding intercept)
terms_to_drop <- attr(terms(gaus), "term.labels")

# Compute BIC for reduced models
bic_values <- sapply(terms_to_drop, function(term) {
  reduced_formula <- update(formula(gaus), paste(". ~ . -", term))
  reduced_model <- update(gaus, formula = reduced_formula)
  BIC(reduced_model)
})

# Create BIC comparison table
bic_table <- data.frame(
  Term = terms_to_drop,
  BIC = bic_values,
  Delta_BIC = bic_values - full_BIC
)

# Add full model row
bic_table <- rbind(data.frame(Term = "<none>", BIC = full_BIC, Delta_BIC = 0),
                   bic_table)

# Sort by BIC
bic_table <- bic_table[order(bic_table$BIC), ]

print(bic_table)

#drop brood_size
gaus <- glmmTMB(hperl ~ medLD+prev_medLD+ prev_clutch_size,
                family = "gaussian"(link = identity),
                data = akthperl_na_t)


# ======================================

# MODEL VALIDATION

# ======================================

# Use 'simulateResiduals' from the DHARMa package to simulate standardised residuals
Res1 <- simulateResiduals(fittedModel = gaus, plot = T)

# Plot residuals against fitted values
plotResiduals(Res1)
# modell selection --------------------------------------------------------
drop1(gaus)
#Get the full model BIC
full_BIC <- BIC(gaus)

# Get the terms to drop from the fixed effects (excluding intercept)
terms_to_drop <- attr(terms(gaus), "term.labels")

# Compute BIC for reduced models
bic_values <- sapply(terms_to_drop, function(term) {
  reduced_formula <- update(formula(gaus), paste(". ~ . -", term))
  reduced_model <- update(gaus, formula = reduced_formula)
  BIC(reduced_model)
})

# Create BIC comparison table
bic_table <- data.frame(
  Term = terms_to_drop,
  BIC = bic_values,
  Delta_BIC = bic_values - full_BIC
)

# Add full model row
bic_table <- rbind(data.frame(Term = "<none>", BIC = full_BIC, Delta_BIC = 0),
                   bic_table)

# Sort by BIC
bic_table <- bic_table[order(bic_table$BIC), ]

print(bic_table)

#drop prev_medLD
gaus <- glmmTMB(hperl ~ medLD+prev_clutch_size,
                family = "gaussian"(link = identity),
                data = akthperl_na_t)


# ======================================

# MODEL VALIDATION

# ======================================

# Use 'simulateResiduals' from the DHARMa package to simulate standardised residuals
Res1 <- simulateResiduals(fittedModel = gaus, plot = T)

# Plot residuals against fitted values
plotResiduals(Res1)
# modell selection --------------------------------------------------------
drop1(gaus)
#Get the full model BIC
full_BIC <- BIC(gaus)

# Get the terms to drop from the fixed effects (excluding intercept)
terms_to_drop <- attr(terms(gaus), "term.labels")

# Compute BIC for reduced models
bic_values <- sapply(terms_to_drop, function(term) {
  reduced_formula <- update(formula(gaus), paste(". ~ . -", term))
  reduced_model <- update(gaus, formula = reduced_formula)
  BIC(reduced_model)
})

# Create BIC comparison table
bic_table <- data.frame(
  Term = terms_to_drop,
  BIC = bic_values,
  Delta_BIC = bic_values - full_BIC
)

# Add full model row
bic_table <- rbind(data.frame(Term = "<none>", BIC = full_BIC, Delta_BIC = 0),
                   bic_table)

# Sort by BIC
bic_table <- bic_table[order(bic_table$BIC), ]

print(bic_table)
#ez a végsó modell

Anova(gaus, type="III")


#plot
# Get predictions with confidence intervals
pred_data <- ggpredict(gaus, terms = "medLD")

# Create the dot plot with customized axis ranges and tick marks
p <- ggplot(akthperl_na_t, aes(x = medLD, y = hperl)) +
  
  geom_line(data = pred_data, aes(x = x, y = predicted), 
            color = "red", size = 1.3) +  # Fitted line with custom color/width
  geom_line(data = pred_data, aes(x = x, y = conf.low), 
            color = "darkgray", linetype = "dotted", size = 1.2) +  # Lower CI as dotted line
  geom_line(data = pred_data, aes(x = x, y = conf.high), 
            color = "darkgray", linetype = "dotted", size = 1.2) +  # Upper CI as dotted line
  geom_point(size = 4.5, color = "black") +  # Customize dot size and color
  labs(
    x = "Median laying date",  # Customize X-axis title
    y = "H/L",       # Customize Y-axis title
  ) +
  My_theme +  # Use a clean theme
  theme(
    axis.title = element_text(size = 22),  # Custom axis title size
    axis.text = element_text(size = 18),   # Custom axis number size
  ) +
  scale_x_continuous(
    breaks = seq(-8, 6, by = 2.5),   # Custom tick mark positions
    
    expand = expansion(mult = 0.02)        # Prevents cutting off points at limits
  ) +
  scale_y_continuous(
    breaks = seq(-0, 0.5, by = 0.1),   # Custom tick mark positions
    
    expand = expansion(mult = 0.02)        # Prevents cutting off points at limits
  )+
  coord_cartesian(xlim = c(-7.4,5.3), ylim = c(-0.1, 0.41))  # Set visible range without cutting data


# Display the plot
print(p)


#other plot

# Get predictions with confidence intervals
pred_data <- ggpredict(gaus, terms = "prev_clutch_size")

# Create the dot plot with customized axis ranges and tick marks
p <- ggplot(akthperl_na_t, aes(x = prev_clutch_size, y = hperl)) +
  
  geom_line(data = pred_data, aes(x = x, y = predicted), 
            color = "red", size = 1.3) +  # Fitted line with custom color/width
  geom_line(data = pred_data, aes(x = x, y = conf.low), 
            color = "darkgray", linetype = "dotted", size = 1.2) +  # Lower CI as dotted line
  geom_line(data = pred_data, aes(x = x, y = conf.high), 
            color = "darkgray", linetype = "dotted", size = 1.2) +  # Upper CI as dotted line
  geom_point(size = 4.5, color = "black") +  # Customize dot size and color
  labs(
    x = "Residual clutch size from previous year",  # Customize X-axis title
    y = "H/L",       # Customize Y-axis title
  ) +
  My_theme +  # Use a clean theme
  theme(
    axis.title = element_text(size = 22),  # Custom axis title size
    axis.text = element_text(size = 18),   # Custom axis number size
  ) +
  scale_x_continuous(
    breaks = seq(-1, 2, by = 0.5),   # Custom tick mark positions
    
    expand = expansion(mult = 0.02)        # Prevents cutting off points at limits
  ) +
  scale_y_continuous(
    breaks = seq(0, 0.6, by = 0.1),   # Custom tick mark positions
    
    expand = expansion(mult = 0.02)        # Prevents cutting off points at limits
  )+
  coord_cartesian(xlim = c(-0.8,1.3), ylim = c(-0.05, 0.45))  # Set visible range without cutting data


# Display the plot
print(p)


# male H/L hperl and previous reproduction -------------------------------

akthperl_na_h<-akthperl_na[akthperl_na$sex=="h",]

akthperl_na_h <- akthperl_na_h %>%
  mutate(order = seq(1:nrow(akthperl_na_h)))


#Select continuous variables to plot

#Select continuous variables to plot
p3 <- multi_dotplot(akthperl_na_h, order, brood_size)
p4 <- multi_dotplot(akthperl_na_h, order, hperl)
p5 <- multi_dotplot(akthperl_na_h, order, medLD)
p6 <- multi_dotplot(akthperl_na_h, order, prev_medLD)
p7 <- multi_dotplot(akthperl_na_h, order, prev_clutch_size)


#Plot as a grid
grid.arrange(p3, p4, p5,p6, p7, nrow = 2)

#checking and removing outliers

grubbs.test(akthperl_na_h$medLD, type=10)

akthperl_na_h <- akthperl_na_h[akthperl_na_h$medLD<20,]


grubbs.test(akthperl_na_h$prev_medLD, type=20)

akthperl_na_h <- akthperl_na_h[akthperl_na_h$prev_medLD<20,]

akthperl_na_h <- akthperl_na_h[akthperl_na_h$hperl<0.7,]


#patterns bewtween variables

ggplot(akthperl_na_h, aes(x = prev_medLD, y = (hperl))) +
  geom_point(shape = 16, size = 5, alpha = 0.5, height = 0.5, width = 0.25,aes(color = sex)) +
  geom_smooth(formula = y ~ x, method = 'lm', 
              colour = 'red', se = FALSE, linewidth = 1.5) +
  My_theme +
  xlab("prev clutch_size") + ylab("hem") #+
  #facet_grid( cols=vars(sex),rows=vars(ev) )
# semmi

ggplot(akthperl_na_h, aes(x = prev_clutch_size, y = (hperl))) +
  geom_point(shape = 16, size = 5, alpha = 0.5, height = 0.5, width = 0.25,aes(color = sex)) +
  geom_smooth(formula = y ~ x, method = 'lm', 
              colour = 'red', se = FALSE, linewidth = 1.5) +
  My_theme +
  xlab("prev clutch_size") + ylab("hem") #+
  #facet_grid( cols=vars(sex),rows=vars(ev))


ggplot(akthperl_na_h, aes(x = prev_clutch_size, y = (hperl))) +
  geom_point(shape = 16, size = 5, alpha = 0.5, height = 0.5, width = 0.25,aes(color = sex)) +
  geom_smooth(formula = y ~ x, method = 'lm', 
              colour = 'red', se = FALSE, linewidth = 1.5) +
  My_theme +
  xlab("prev clutch_size") + ylab("hem")# +
 # facet_grid( cols=vars(sex),rows=vars(ev)
  #)

ggplot(akthperl_na_h, aes(x = medLD, y = (hperl))) +
  geom_point(shape = 16, size = 5, alpha = 0.5, height = 0.5, width = 0.25,aes(color = sex)) +
  geom_smooth(formula = y ~ x, method = 'lm', 
              colour = 'red', se = FALSE, linewidth = 1.5) +
  My_theme +
  xlab("prev clutch_size") + ylab("hem") #+
  #facet_grid( cols=vars(sex),rows=vars(ev))

ggplot(akthperl_na_h, aes(x = brood_size, y = (hperl))) +
  geom_point(shape = 16, size = 5, alpha = 0.5, height = 0.5, width = 0.25,aes(color = sex)) +
  geom_smooth(formula = y ~ x, method = 'lm', 
              colour = 'red', se = FALSE, linewidth = 1.5) +
  My_theme +
  xlab("prev clutch_size") + ylab("hem")# +
  #facet_grid( cols=vars(sex),rows=vars(ev))


#models for males
#checking for VIF
vif(lm(hperl ~medLD+ brood_size+prev_medLD+ prev_clutch_size, data = akthperl_na_h))


gaus <- glmmTMB(hperl ~ medLD+ brood_size+prev_medLD+ prev_clutch_size,
                family = "gaussian"(link = identity),
                data = akthperl_na_h)

# ======================================
# MODEL VALIDATION
# ======================================
# Use 'simulateResiduals' from the DHARMa package to simulate standardised residuals
Res1 <- simulateResiduals(fittedModel = gaus, plot = T)

# Plot residuals against fitted values
plotResiduals(Res1)
# modell selection --------------------------------------------------------
drop1(gaus)
#Get the full model BIC
full_BIC <- BIC(gaus)

# Get the terms to drop from the fixed effects (excluding intercept)
terms_to_drop <- attr(terms(gaus), "term.labels")

# Compute BIC for reduced models
bic_values <- sapply(terms_to_drop, function(term) {
  reduced_formula <- update(formula(gaus), paste(". ~ . -", term))
  reduced_model <- update(gaus, formula = reduced_formula)
  BIC(reduced_model)
})

# Create BIC comparison table
bic_table <- data.frame(
  Term = terms_to_drop,
  BIC = bic_values,
  Delta_BIC = bic_values - full_BIC
)

# Add full model row
bic_table <- rbind(data.frame(Term = "<none>", BIC = full_BIC, Delta_BIC = 0),
                   bic_table)

# Sort by BIC
bic_table <- bic_table[order(bic_table$BIC), ]

print(bic_table)
#drop previous medLD
gaus <- glmmTMB(hperl ~ medLD+ brood_size+prev_clutch_size,
                family = "gaussian"(link = identity),
                data = akthperl_na_h)

# ======================================
# MODEL VALIDATION
# ======================================
# Use 'simulateResiduals' from the DHARMa package to simulate standardised residuals
Res1 <- simulateResiduals(fittedModel = gaus, plot = T)

# Plot residuals against fitted values
plotResiduals(Res1)
# modell selection --------------------------------------------------------
drop1(gaus)
#Get the full model BIC
full_BIC <- BIC(gaus)

# Get the terms to drop from the fixed effects (excluding intercept)
terms_to_drop <- attr(terms(gaus), "term.labels")

# Compute BIC for reduced models
bic_values <- sapply(terms_to_drop, function(term) {
  reduced_formula <- update(formula(gaus), paste(". ~ . -", term))
  reduced_model <- update(gaus, formula = reduced_formula)
  BIC(reduced_model)
})

# Create BIC comparison table
bic_table <- data.frame(
  Term = terms_to_drop,
  BIC = bic_values,
  Delta_BIC = bic_values - full_BIC
)

# Add full model row
bic_table <- rbind(data.frame(Term = "<none>", BIC = full_BIC, Delta_BIC = 0),
                   bic_table)

# Sort by BIC
bic_table <- bic_table[order(bic_table$BIC), ]

print(bic_table)
#drop brood size
gaus <- glmmTMB(hperl ~ medLD+ prev_clutch_size,
                family = "gaussian"(link = identity),
                data = akthperl_na_h)

# ======================================
# MODEL VALIDATION
# ======================================
# Use 'simulateResiduals' from the DHARMa package to simulate standardised residuals
Res1 <- simulateResiduals(fittedModel = gaus, plot = T)

# Plot residuals against fitted values
plotResiduals(Res1)
# modell selection --------------------------------------------------------
drop1(gaus)
#Get the full model BIC
full_BIC <- BIC(gaus)

# Get the terms to drop from the fixed effects (excluding intercept)
terms_to_drop <- attr(terms(gaus), "term.labels")

# Compute BIC for reduced models
bic_values <- sapply(terms_to_drop, function(term) {
  reduced_formula <- update(formula(gaus), paste(". ~ . -", term))
  reduced_model <- update(gaus, formula = reduced_formula)
  BIC(reduced_model)
})

# Create BIC comparison table
bic_table <- data.frame(
  Term = terms_to_drop,
  BIC = bic_values,
  Delta_BIC = bic_values - full_BIC
)

# Add full model row
bic_table <- rbind(data.frame(Term = "<none>", BIC = full_BIC, Delta_BIC = 0),
                   bic_table)

# Sort by BIC
bic_table <- bic_table[order(bic_table$BIC), ]

print(bic_table)
#drop prev_clutch_size
gaus <- glmmTMB(hperl ~ medLD,
                family = "gaussian"(link = identity),
                data = akthperl_na_h)

# ======================================
# MODEL VALIDATION
# ======================================
# Use 'simulateResiduals' from the DHARMa package to simulate standardised residuals
Res1 <- simulateResiduals(fittedModel = gaus, plot = T)

# Plot residuals against fitted values
plotResiduals(Res1)
# modell selection --------------------------------------------------------
drop1(gaus)
#Get the full model BIC
full_BIC <- BIC(gaus)

# Get the terms to drop from the fixed effects (excluding intercept)
terms_to_drop <- attr(terms(gaus), "term.labels")

# Compute BIC for reduced models
bic_values <- sapply(terms_to_drop, function(term) {
  reduced_formula <- update(formula(gaus), paste(". ~ . -", term))
  reduced_model <- update(gaus, formula = reduced_formula)
  BIC(reduced_model)
})

# Create BIC comparison table
bic_table <- data.frame(
  Term = terms_to_drop,
  BIC = bic_values,
  Delta_BIC = bic_values - full_BIC
)

# Add full model row
bic_table <- rbind(data.frame(Term = "<none>", BIC = full_BIC, Delta_BIC = 0),
                   bic_table)

# Sort by BIC
bic_table <- bic_table[order(bic_table$BIC), ]

print(bic_table)
#drop previous clutch size
gaus <- glmmTMB(hperl ~ 1,
                family = "gaussian"(link = identity),
                data = akthperl_na_h)

# ======================================
# MODEL VALIDATION
# ======================================
# Use 'simulateResiduals' from the DHARMa package to simulate standardised residuals
Res1 <- simulateResiduals(fittedModel = gaus, plot = T)

# Plot residuals against fitted values
plotResiduals(Res1)
# modell selection --------------------------------------------------------
drop1(gaus)
#Get the full model BIC
full_BIC <- BIC(gaus)

# Get the terms to drop from the fixed effects (excluding intercept)
terms_to_drop <- attr(terms(gaus), "term.labels")

# Compute BIC for reduced models
bic_values <- sapply(terms_to_drop, function(term) {
  reduced_formula <- update(formula(gaus), paste(". ~ . -", term))
  reduced_model <- update(gaus, formula = reduced_formula)
  BIC(reduced_model)
})

# Create BIC comparison table
bic_table <- data.frame(
  Term = terms_to_drop,
  BIC = bic_values,
  Delta_BIC = bic_values - full_BIC
)

# Add full model row
bic_table <- rbind(data.frame(Term = "<none>", BIC = full_BIC, Delta_BIC = 0),
                   bic_table)

# Sort by BIC
bic_table <- bic_table[order(bic_table$BIC), ]

print(bic_table)


# current physiology and current reproduction --------------
#data preparation
korrel<- read_excel("My_Directory/Appendix_data.xlsx", 
                    sheet = "data")

aktkolt<-select(korrel, ID, ev, sex,
               haem,hperl,  medLD, 
               clutch_size, brood_size, 
              )
aktkolt$ev<-as.factor(aktkolt$ev)


#haematocrit
#=======================================
#nullák kiszedése
aktkolt<-aktkolt %>% drop_na("haem")


#=======================================
#5. perdictors relationship with no NA-s
aktkolt_na<-select(aktkolt, ID, ev, sex, 
                  haem, medLD, clutch_size, 
                  brood_size
                  )

aktkolt_na<-drop_na(aktkolt_na)


#Order data
aktkolt_na <- aktkolt_na %>%
  mutate(order = seq(1:nrow(aktkolt_na)))
# one outlier in prev_ev_std_hem, removing that

#Select continuous variables to plot

p2 <- multi_dotplot(aktkolt_na, order, medLD)
p4 <- multi_dotplot(aktkolt_na, order, brood_size)
p7 <- multi_dotplot(aktkolt_na, order, clutch_size)


#Plot as a grid
grid.arrange( p2, p4, p7, nrow = 2)


aktkolt_na %>% 
  ggpairs(columns = c("sex", "haem", 
                      "medLD", "brood_size", 
                      "clutch_size"), 
          aes(colour = sex, alpha = 0.8), 
          lower = list(combo = wrap("facethist", binwidth = 2))) + 
  My_theme


# 6. Relationships among response and independent variables

# medLD
ggplot(aktkolt_na, aes(x = medLD, y = (haem))) +
  geom_point(shape = 16, size = 3, alpha = 0.5, height = 0.5, width = 0.25,aes(color = sex)) +
  geom_smooth(formula = y ~ x, method = 'lm', 
              colour = 'red', se = FALSE, linewidth = 1.5) +
  My_theme +
  xlab("medLD") + ylab("hem") +
  facet_grid(cols=vars(sex), 
              rows=vars(ev)
             )


# brood size
ggplot(aktkolt_na, aes(x = brood_size, y = (haem))) +
  geom_point(shape = 16, size = 5, alpha = 0.5, height = 0.5, width = 0.25,aes(color = sex)) +
  geom_smooth(formula = y ~ x, method = 'lm', 
              colour = 'red', se = FALSE, linewidth = 1.5) +
  My_theme +
  xlab("brood_size") + ylab("hem") +
  facet_grid(cols=vars(sex), 
             rows=vars(ev) 
             )


# clutch size
ggplot(aktkolt_na, aes(x = clutch_size, y = (haem))) +
  geom_point(shape = 16, size = 5, alpha = 0.5,aes(color = sex)) +
  geom_smooth(formula = y ~ x, method = 'lm', 
              colour = 'red', se = FALSE, linewidth = 1.5) +
  My_theme +
  xlab("prev medLD") + ylab("hem") +
  facet_grid(cols=vars(sex), 
             #rows=vars(ev) 
             )


# females haematocrit and reproduction -------------------------------
#data preparation

aktkolt_na_t<-aktkolt_na[aktkolt_na$sex=="t",]
#removing year with small sample size, removing outliers
aktkolt_na_t_14<-aktkolt_na_t[aktkolt_na_t$ev=="2014",]

grubbs.test(aktkolt_na_t_14$medLD, type=10)
aktkolt_na_t_14 <- aktkolt_na_t_14[aktkolt_na_t_14$medLD<11,]

grubbs.test(aktkolt_na_t_14$medLD, type=10)
aktkolt_na_t_14 <- aktkolt_na_t_14[aktkolt_na_t_14$medLD<9,]

grubbs.test(aktkolt_na_t_14$medLD, type=10)
aktkolt_na_t_14 <- aktkolt_na_t_14[aktkolt_na_t_14$medLD<8,]


aktkolt_na_t <- aktkolt_na_t %>%
  filter(!(ev == 2014 & medLD > 7))

#models
vif(lm(haem ~ medLD+ brood_size + clutch_size+ev, data = aktkolt_na_t))
gaus <- glmmTMB(haem ~ medLD*ev+ brood_size*ev + clutch_size*ev+ (1|ID),
                family = "gaussian"(link = identity),
                data = aktkolt_na_t)

# ======================================
# MODEL VALIDATION
# ======================================

# Use 'simulateResiduals' from the DHARMa package to simulate standardised residuals
Res1 <- simulateResiduals(fittedModel = gaus, plot = F)

# Plot residuals against fitted values
plotResiduals(Res1)

# Examine normality of residuals, model dispersion, and outliers
plotQQunif(Res1, testOutliers = TRUE, testDispersion = TRUE)

# modell selection --------------------------------------------------------
drop1(gaus)
#Get the full model BIC
full_BIC <- BIC(gaus)

# Get the terms to drop from the fixed effects (excluding intercept)
terms_to_drop <- attr(terms(gaus), "term.labels")

# Compute BIC for reduced models
bic_values <- sapply(terms_to_drop, function(term) {
  reduced_formula <- update(formula(gaus), paste(". ~ . -", term))
  reduced_model <- update(gaus, formula = reduced_formula)
  BIC(reduced_model)
})

# Create BIC comparison table
bic_table <- data.frame(
  Term = terms_to_drop,
  BIC = bic_values,
  Delta_BIC = bic_values - full_BIC
)

# Add full model row
bic_table <- rbind(data.frame(Term = "<none>", BIC = full_BIC, Delta_BIC = 0),
                   bic_table)

# Sort by BIC
bic_table <- bic_table[order(bic_table$BIC), ]

print(bic_table)

#drop interactiob
gaus <- glmmTMB(haem ~ medLD+ brood_size*ev + clutch_size*ev+ (1|ID),
                family = "gaussian"(link = identity),
                data = aktkolt_na_t)

# ======================================
# MODEL VALIDATION
# ======================================

# Use 'simulateResiduals' from the DHARMa package to simulate standardised residuals
Res1 <- simulateResiduals(fittedModel = gaus, plot = F)

# Plot residuals against fitted values
plotResiduals(Res1)

# Examine normality of residuals, model dispersion, and outliers
plotQQunif(Res1, testOutliers = TRUE, testDispersion = TRUE)

# modell selection --------------------------------------------------------
drop1(gaus)

#Get the full model BIC
full_BIC <- BIC(gaus)

# Get the terms to drop from the fixed effects (excluding intercept)
terms_to_drop <- attr(terms(gaus), "term.labels")

# Compute BIC for reduced models
bic_values <- sapply(terms_to_drop, function(term) {
  reduced_formula <- update(formula(gaus), paste(". ~ . -", term))
  reduced_model <- update(gaus, formula = reduced_formula)
  BIC(reduced_model)
})

# Create BIC comparison table
bic_table <- data.frame(
  Term = terms_to_drop,
  BIC = bic_values,
  Delta_BIC = bic_values - full_BIC
)

# Add full model row
bic_table <- rbind(data.frame(Term = "<none>", BIC = full_BIC, Delta_BIC = 0),
                   bic_table)

# Sort by BIC
bic_table <- bic_table[order(bic_table$BIC), ]

print(bic_table)


#drop one interaction
gaus <- glmmTMB(haem ~ medLD+ brood_size + clutch_size*ev+ (1|ID),
                family = "gaussian"(link = identity),
                data = aktkolt_na_t)

# ======================================
# MODEL VALIDATION
# ======================================

# Use 'simulateResiduals' from the DHARMa package to simulate standardised residuals
Res1 <- simulateResiduals(fittedModel = gaus, plot = F)

# Plot residuals against fitted values
plotResiduals(Res1)

# Examine normality of residuals, model dispersion, and outliers
plotQQunif(Res1, testOutliers = TRUE, testDispersion = TRUE)

# modell selection --------------------------------------------------------
drop1(gaus)
#Get the full model BIC
full_BIC <- BIC(gaus)

# Get the terms to drop from the fixed effects (excluding intercept)
terms_to_drop <- attr(terms(gaus), "term.labels")

# Compute BIC for reduced models
bic_values <- sapply(terms_to_drop, function(term) {
  reduced_formula <- update(formula(gaus), paste(". ~ . -", term))
  reduced_model <- update(gaus, formula = reduced_formula)
  BIC(reduced_model)
})

# Create BIC comparison table
bic_table <- data.frame(
  Term = terms_to_drop,
  BIC = bic_values,
  Delta_BIC = bic_values - full_BIC
)

# Add full model row
bic_table <- rbind(data.frame(Term = "<none>", BIC = full_BIC, Delta_BIC = 0),
                   bic_table)

# Sort by BIC
bic_table <- bic_table[order(bic_table$BIC), ]

print(bic_table)

#drop one interaction
gaus <- glmmTMB(haem ~ medLD+ brood_size + clutch_size+ev+ (1|ID),
                family = "gaussian"(link = identity),
                data = aktkolt_na_t)

# ======================================
# MODEL VALIDATION
# ======================================

# Use 'simulateResiduals' from the DHARMa package to simulate standardised residuals
Res1 <- simulateResiduals(fittedModel = gaus, plot = F)

# Plot residuals against fitted values
plotResiduals(Res1)

# Examine normality of residuals, model dispersion, and outliers
plotQQunif(Res1, testOutliers = TRUE, testDispersion = TRUE)

# modell selection --------------------------------------------------------
drop1(gaus)

#Get the full model BIC
full_BIC <- BIC(gaus)

# Get the terms to drop from the fixed effects (excluding intercept)
terms_to_drop <- attr(terms(gaus), "term.labels")

# Compute BIC for reduced models
bic_values <- sapply(terms_to_drop, function(term) {
  reduced_formula <- update(formula(gaus), paste(". ~ . -", term))
  reduced_model <- update(gaus, formula = reduced_formula)
  BIC(reduced_model)
})

# Create BIC comparison table
bic_table <- data.frame(
  Term = terms_to_drop,
  BIC = bic_values,
  Delta_BIC = bic_values - full_BIC
)

# Add full model row
bic_table <- rbind(data.frame(Term = "<none>", BIC = full_BIC, Delta_BIC = 0),
                   bic_table)

# Sort by BIC
bic_table <- bic_table[order(bic_table$BIC), ]

print(bic_table)

#drop clutch size
gaus <- glmmTMB(haem ~ medLD+ brood_size + ev+ (1|ID),
                family = "gaussian"(link = identity),
                data = aktkolt_na_t)

# ======================================
# MODEL VALIDATION
# ======================================

# Use 'simulateResiduals' from the DHARMa package to simulate standardised residuals
Res1 <- simulateResiduals(fittedModel = gaus, plot = F)

# Plot residuals against fitted values
plotResiduals(Res1)

# Examine normality of residuals, model dispersion, and outliers
plotQQunif(Res1, testOutliers = TRUE, testDispersion = TRUE)

# modell selection --------------------------------------------------------
drop1(gaus)
#Get the full model BIC
full_BIC <- BIC(gaus)

# Get the terms to drop from the fixed effects (excluding intercept)
terms_to_drop <- attr(terms(gaus), "term.labels")

# Compute BIC for reduced models
bic_values <- sapply(terms_to_drop, function(term) {
  reduced_formula <- update(formula(gaus), paste(". ~ . -", term))
  reduced_model <- update(gaus, formula = reduced_formula)
  BIC(reduced_model)
})

# Create BIC comparison table
bic_table <- data.frame(
  Term = terms_to_drop,
  BIC = bic_values,
  Delta_BIC = bic_values - full_BIC
)

# Add full model row
bic_table <- rbind(data.frame(Term = "<none>", BIC = full_BIC, Delta_BIC = 0),
                   bic_table)

# Sort by BIC
bic_table <- bic_table[order(bic_table$BIC), ]

print(bic_table)


#drop vbrood size
gaus <- glmmTMB(haem ~ medLD+ ev+ (1|ID),
                family = "gaussian"(link = identity),
                data = aktkolt_na_t)

# ======================================
# MODEL VALIDATION
# ======================================

# Use 'simulateResiduals' from the DHARMa package to simulate standardised residuals
Res1 <- simulateResiduals(fittedModel = gaus, plot = F)

# Plot residuals against fitted values
plotResiduals(Res1)

# Examine normality of residuals, model dispersion, and outliers
plotQQunif(Res1, testOutliers = TRUE, testDispersion = TRUE)

# modell selection --------------------------------------------------------
drop1(gaus)
#Get the full model BIC
full_BIC <- BIC(gaus)

# Get the terms to drop from the fixed effects (excluding intercept)
terms_to_drop <- attr(terms(gaus), "term.labels")

# Compute BIC for reduced models
bic_values <- sapply(terms_to_drop, function(term) {
  reduced_formula <- update(formula(gaus), paste(". ~ . -", term))
  reduced_model <- update(gaus, formula = reduced_formula)
  BIC(reduced_model)
})

# Create BIC comparison table
bic_table <- data.frame(
  Term = terms_to_drop,
  BIC = bic_values,
  Delta_BIC = bic_values - full_BIC
)

# Add full model row
bic_table <- rbind(data.frame(Term = "<none>", BIC = full_BIC, Delta_BIC = 0),
                   bic_table)

# Sort by BIC
bic_table <- bic_table[order(bic_table$BIC), ]

print(bic_table)

#drop medLD

gaus <- glmmTMB(haem ~ ev+ (1|ID),
                family = "gaussian"(link = identity),
                data = aktkolt_na_t)

# ======================================
# MODEL VALIDATION
# ======================================

# Use 'simulateResiduals' from the DHARMa package to simulate standardised residuals
Res1 <- simulateResiduals(fittedModel = gaus, plot = F)

# Plot residuals against fitted values
plotResiduals(Res1)

# Examine normality of residuals, model dispersion, and outliers
plotQQunif(Res1, testOutliers = TRUE, testDispersion = TRUE)

# modell selection --------------------------------------------------------
drop1(gaus)
#Get the full model BIC
full_BIC <- BIC(gaus)

# Get the terms to drop from the fixed effects (excluding intercept)
terms_to_drop <- attr(terms(gaus), "term.labels")

# Compute BIC for reduced models
bic_values <- sapply(terms_to_drop, function(term) {
  reduced_formula <- update(formula(gaus), paste(". ~ . -", term))
  reduced_model <- update(gaus, formula = reduced_formula)
  BIC(reduced_model)
})

# Create BIC comparison table
bic_table <- data.frame(
  Term = terms_to_drop,
  BIC = bic_values,
  Delta_BIC = bic_values - full_BIC
)

# Add full model row
bic_table <- rbind(data.frame(Term = "<none>", BIC = full_BIC, Delta_BIC = 0),
                   bic_table)

# Sort by BIC
bic_table <- bic_table[order(bic_table$BIC), ]

print(bic_table)

Anova(gaus, type="III")


# male haematocrit and current reproduction -------------------------------

#data preparation
korrel<- read_excel("My_Directory/Appendix_data.xlsx", 
                    sheet = "data")

aktkolt<-select(korrel, ID, ev, sex,
                haem,hperl,  medLD, 
                clutch_size, brood_size, 
)
aktkolt$ev<-as.factor(aktkolt$ev)


#=======================================
#nullák kiszedése
aktkolt<-aktkolt %>% drop_na("haem")


#=======================================
#5. perdictors relationship with no NA-s
aktkolt_na<-select(aktkolt, ID, ev, sex, 
                   haem, medLD, clutch_size, 
                   brood_size
)

aktkolt_na<-drop_na(aktkolt_na)

aktkolt_na_h<-aktkolt_na[aktkolt_na$sex=="h",]


#models for males

vif(lm(haem ~ medLD+ brood_size + clutch_size+ev, data = aktkolt_na_h))
gaus <- glmmTMB(haem ~ medLD*ev+ brood_size*ev + clutch_size*ev+ (1|ID),
                family = "gaussian"(link = identity),
                data = aktkolt_na_h)

# ======================================
# MODEL VALIDATION
# ======================================

# Use 'simulateResiduals' from the DHARMa package to simulate standardised residuals
Res1 <- simulateResiduals(fittedModel = gaus, plot = F)

# Plot residuals against fitted values
plotResiduals(Res1)

# Examine normality of residuals, model dispersion, and outliers
plotQQunif(Res1, testOutliers = TRUE, testDispersion = TRUE)

# modell selection --------------------------------------------------------
drop1(gaus)

#Get the full model BIC
full_BIC <- BIC(gaus)

# Get the terms to drop from the fixed effects (excluding intercept)
terms_to_drop <- attr(terms(gaus), "term.labels")

# Compute BIC for reduced models
bic_values <- sapply(terms_to_drop, function(term) {
  reduced_formula <- update(formula(gaus), paste(". ~ . -", term))
  reduced_model <- update(gaus, formula = reduced_formula)
  BIC(reduced_model)
})

# Create BIC comparison table
bic_table <- data.frame(
  Term = terms_to_drop,
  BIC = bic_values,
  Delta_BIC = bic_values - full_BIC
)

# Add full model row
bic_table <- rbind(data.frame(Term = "<none>", BIC = full_BIC, Delta_BIC = 0),
                   bic_table)

# Sort by BIC
bic_table <- bic_table[order(bic_table$BIC), ]

print(bic_table)

#drop interaction
gaus <- glmmTMB(haem ~ medLD*ev+ brood_size*ev + clutch_size+ (1|ID),
                family = "gaussian"(link = identity),
                data = aktkolt_na_h)

# ======================================
# MODEL VALIDATION
# ======================================

# Use 'simulateResiduals' from the DHARMa package to simulate standardised residuals
Res1 <- simulateResiduals(fittedModel = gaus, plot = F)

# Plot residuals against fitted values
plotResiduals(Res1)

# Examine normality of residuals, model dispersion, and outliers
plotQQunif(Res1, testOutliers = TRUE, testDispersion = TRUE)

# modell selection --------------------------------------------------------
drop1(gaus)
#Get the full model BIC
full_BIC <- BIC(gaus)

# Get the terms to drop from the fixed effects (excluding intercept)
terms_to_drop <- attr(terms(gaus), "term.labels")

# Compute BIC for reduced models
bic_values <- sapply(terms_to_drop, function(term) {
  reduced_formula <- update(formula(gaus), paste(". ~ . -", term))
  reduced_model <- update(gaus, formula = reduced_formula)
  BIC(reduced_model)
})

# Create BIC comparison table
bic_table <- data.frame(
  Term = terms_to_drop,
  BIC = bic_values,
  Delta_BIC = bic_values - full_BIC
)

# Add full model row
bic_table <- rbind(data.frame(Term = "<none>", BIC = full_BIC, Delta_BIC = 0),
                   bic_table)

# Sort by BIC
bic_table <- bic_table[order(bic_table$BIC), ]

print(bic_table)


#drop interaction
gaus <- glmmTMB(haem ~ medLD*ev+ brood_size + clutch_size+ (1|ID),
                family = "gaussian"(link = identity),
                data = aktkolt_na_h)

# ======================================
# MODEL VALIDATION
# ======================================

# Use 'simulateResiduals' from the DHARMa package to simulate standardised residuals
Res1 <- simulateResiduals(fittedModel = gaus, plot = F)

# Plot residuals against fitted values
plotResiduals(Res1)

# Examine normality of residuals, model dispersion, and outliers
plotQQunif(Res1, testOutliers = TRUE, testDispersion = TRUE)

# modell selection --------------------------------------------------------
drop1(gaus)
#Get the full model BIC
full_BIC <- BIC(gaus)

# Get the terms to drop from the fixed effects (excluding intercept)
terms_to_drop <- attr(terms(gaus), "term.labels")

# Compute BIC for reduced models
bic_values <- sapply(terms_to_drop, function(term) {
  reduced_formula <- update(formula(gaus), paste(". ~ . -", term))
  reduced_model <- update(gaus, formula = reduced_formula)
  BIC(reduced_model)
})

# Create BIC comparison table
bic_table <- data.frame(
  Term = terms_to_drop,
  BIC = bic_values,
  Delta_BIC = bic_values - full_BIC
)

# Add full model row
bic_table <- rbind(data.frame(Term = "<none>", BIC = full_BIC, Delta_BIC = 0),
                   bic_table)

# Sort by BIC
bic_table <- bic_table[order(bic_table$BIC), ]

print(bic_table)

#drop interaction
gaus <- glmmTMB(haem ~ medLD+ev+ brood_size + clutch_size+ (1|ID),
                family = "gaussian"(link = identity),
                data = aktkolt_na_h)

# ======================================
# MODEL VALIDATION
# ======================================

# Use 'simulateResiduals' from the DHARMa package to simulate standardised residuals
Res1 <- simulateResiduals(fittedModel = gaus, plot = F)

# Plot residuals against fitted values
plotResiduals(Res1)

# Examine normality of residuals, model dispersion, and outliers
plotQQunif(Res1, testOutliers = TRUE, testDispersion = TRUE)

# modell selection --------------------------------------------------------
drop1(gaus)
#Get the full model BIC
full_BIC <- BIC(gaus)

# Get the terms to drop from the fixed effects (excluding intercept)
terms_to_drop <- attr(terms(gaus), "term.labels")

# Compute BIC for reduced models
bic_values <- sapply(terms_to_drop, function(term) {
  reduced_formula <- update(formula(gaus), paste(". ~ . -", term))
  reduced_model <- update(gaus, formula = reduced_formula)
  BIC(reduced_model)
})

# Create BIC comparison table
bic_table <- data.frame(
  Term = terms_to_drop,
  BIC = bic_values,
  Delta_BIC = bic_values - full_BIC
)

# Add full model row
bic_table <- rbind(data.frame(Term = "<none>", BIC = full_BIC, Delta_BIC = 0),
                   bic_table)

# Sort by BIC
bic_table <- bic_table[order(bic_table$BIC), ]

print(bic_table)

#drop ev
gaus <- glmmTMB(haem ~ medLD+clutch_size+ brood_size + (1|ID),
                family = "gaussian"(link = identity),
                data = aktkolt_na_h)
#Get the full model BIC
full_BIC <- BIC(gaus)

# Get the terms to drop from the fixed effects (excluding intercept)
terms_to_drop <- attr(terms(gaus), "term.labels")

# Compute BIC for reduced models
bic_values <- sapply(terms_to_drop, function(term) {
  reduced_formula <- update(formula(gaus), paste(". ~ . -", term))
  reduced_model <- update(gaus, formula = reduced_formula)
  BIC(reduced_model)
})

# Create BIC comparison table
bic_table <- data.frame(
  Term = terms_to_drop,
  BIC = bic_values,
  Delta_BIC = bic_values - full_BIC
)

# Add full model row
bic_table <- rbind(data.frame(Term = "<none>", BIC = full_BIC, Delta_BIC = 0),
                   bic_table)

# Sort by BIC
bic_table <- bic_table[order(bic_table$BIC), ]

print(bic_table)
# ======================================
# MODEL VALIDATION
# ======================================

# Use 'simulateResiduals' from the DHARMa package to simulate standardised residuals
Res1 <- simulateResiduals(fittedModel = gaus, plot = F)

# Plot residuals against fitted values
plotResiduals(Res1)

# Examine normality of residuals, model dispersion, and outliers
plotQQunif(Res1, testOutliers = TRUE, testDispersion = TRUE)

# modell selection --------------------------------------------------------
drop1(gaus)


#drop medLD
gaus <- glmmTMB(haem ~ ev+ brood_size + (1|ID),
                family = "gaussian"(link = identity),
                data = aktkolt_na_h)

# ======================================
# MODEL VALIDATION
# ======================================

# Use 'simulateResiduals' from the DHARMa package to simulate standardised residuals
Res1 <- simulateResiduals(fittedModel = gaus, plot = F)

# Plot residuals against fitted values
plotResiduals(Res1)

# Examine normality of residuals, model dispersion, and outliers
plotQQunif(Res1, testOutliers = TRUE, testDispersion = TRUE)

# modell selection --------------------------------------------------------
drop1(gaus)


Anova(gaus, type="III")


#plots

# Get predictions with confidence intervals
pred_data <- ggpredict(gaus, terms = "brood_size")

# Create the dot plot with customized axis ranges and tick marks
p <- ggplot(aktkolt_na_h, aes(x = brood_size, y = haem)) +
  
  geom_line(data = pred_data, aes(x = x, y = predicted), 
            color = "red", size = 1.3) +  # Fitted line with custom color/width
  geom_line(data = pred_data, aes(x = x, y = conf.low), 
            color = "darkgray", linetype = "dotted", size = 1.2) +  # Lower CI as dotted line
  geom_line(data = pred_data, aes(x = x, y = conf.high), 
            color = "darkgray", linetype = "dotted", size = 1.2) +  # Upper CI as dotted line
  geom_point(size = 2, color = "black") +  # Customize dot size and color
  labs(
    x = "Residual brood size",  # Customize X-axis title
    y = "Haematocrit",       # Customize Y-axis title
  ) +
  My_theme +  # Use a clean theme
  theme(
    axis.title = element_text(size = 22),  # Custom axis title size
    axis.text = element_text(size = 18),   # Custom axis number size
  ) +
  scale_x_continuous(
    breaks = seq(-4.5, 3, by = 1.5),   # Custom tick mark positions
    
    expand = expansion(mult = 0.05)        # Prevents cutting off points at limits
  ) +
  scale_y_continuous(
    breaks = seq(0.43, 0.6, by = 0.03),   # Custom tick mark positions
    
    expand = expansion(mult = 0.02)        # Prevents cutting off points at limits
  )+
  coord_cartesian(xlim = c(-4.5, 3), ylim = c(0.405, 0.57))  # Set visible range without cutting data


# Display the plot
print(p)


# H/L and current reproduction -------------------------------------------
#data preparation
korrel<- read_excel("My_Directory/Appendix_data.xlsx", 
                    sheet = "data")

aktkolt<-select(korrel, ID, ev, sex,
                haem,hperl,  medLD, 
                clutch_size, brood_size, 
)
aktkolt$ev<-as.factor(aktkolt$ev)


#=======================================
#5. perdictors relationship with no NA-s
aktkolt_na<-select(aktkolt, ID, ev, sex, 
                   hperl, medLD, clutch_size, 
                   brood_size
)

aktkolt_na<-drop_na(aktkolt_na)


counts <- table(aktkolt_na$sex, aktkolt_na$ev)
print(counts)


#only 2016
aktkolt_na<-subset(aktkolt_na,aktkolt_na$ev=="2016")
#Order data
aktkolt_na <- aktkolt_na %>%
  mutate(order = seq(1:nrow(aktkolt_na)))
# one outlier 

aktkolt_na<-subset(aktkolt_na,aktkolt_na$brood_size>-3)

#Select continuous variables to plot

p2 <- multi_dotplot(aktkolt_na, order, medLD)
p4 <- multi_dotplot(aktkolt_na, order, brood_size)
p7 <- multi_dotplot(aktkolt_na, order, clutch_size)


#Plot as a grid
grid.arrange( p2, p4, p7, nrow = 2)


aktkolt_na %>% 
  ggpairs(columns = c("sex", "hperl", 
                      "medLD", "brood_size", 
                      "clutch_size"), 
          aes(colour = sex, alpha = 0.8), 
          lower = list(combo = wrap("facethist", binwidth = 2))) + 
  My_theme

# 6. Relationships among response and independent variables

# medLD
ggplot(aktkolt_na, aes(x = medLD, y = (hperl))) +
  geom_point(shape = 16, size = 5, alpha = 0.5, height = 0.5, width = 0.25,aes(color = sex)) +
  geom_smooth(formula = y ~ x, method = 'lm', 
              colour = 'red', se = FALSE, linewidth = 1.5) +
  My_theme +
  xlab("medLD") + ylab("hem") +
  facet_grid(cols=vars(sex), 
             rows=vars(ev)
  )


# brood size
ggplot(aktkolt_na, aes(x = brood_size, y = (hperl))) +
  geom_point(shape = 16, size = 5, alpha = 0.5, height = 0.5, width = 0.25,aes(color = sex)) +
  geom_smooth(formula = y ~ x, method = 'lm', 
              colour = 'red', se = FALSE, linewidth = 1.5) +
  My_theme +
  xlab("brood_size") + ylab("hem") +
  facet_grid(cols=vars(sex), 
             rows=vars(ev) 
  )


# clutch size
ggplot(aktkolt_na, aes(x = clutch_size, y = (hperl))) +
  geom_point(shape = 16, size = 5, alpha = 0.5,aes(color = sex)) +
  geom_smooth(formula = y ~ x, method = 'lm', 
              colour = 'red', se = FALSE, linewidth = 1.5) +
  My_theme +
  xlab("prev medLD") + ylab("hem") +
  facet_grid(cols=vars(sex), 
             rows=vars(ev) 
  )


# females H/L and current reproduction -------------------------------
#data preparation
aktkolt_na_t<-aktkolt_na[aktkolt_na$sex=="t",]

#model
vif(lm(hperl ~ medLD+ brood_size + clutch_size, data = aktkolt_na_t))
gaus <- glmmTMB(hperl ~ medLD+ brood_size + clutch_size,
                family = "gaussian"(link = identity),
                data = aktkolt_na_t)


gamma <- glmmTMB(hperl ~ medLD+ brood_size + clutch_size,
                family = "Gamma"(link = log),
                data = aktkolt_na_t)
Anova(gamma)
#comparng gaussian and gamma distributions
drop1(gaus)
drop1(gamma)
#gamma is the better fit
# ======================================

# MODEL VALIDATION

# ======================================

# Use 'simulateResiduals' from the DHARMa package to simulate standardised residuals
Res1 <- simulateResiduals(fittedModel = gamma, plot = F)

# Plot residuals against fitted values
plotResiduals(Res1)

# Examine normality of residuals, model dispersion, and outliers
plotQQunif(Res1, testOutliers = TRUE, testDispersion = TRUE)

# Explore residuals further
aktkolt_na_t$Res1  <- resid(gamma)

# Residuals plot
ggplot(aktkolt_na_t, aes(x =hperl , y = (Res1))) +
  geom_jitter(shape = 16, size = 3, alpha = 0.6, height = 2, width = 2) +
  geom_smooth(formula = y ~ x, method = 'loess', 
              colour = 'red', se = FALSE, size = 1.5) +
  My_theme +
  xlab("Lean mass kg)") + ylab("Model residuals") +
  facet_grid(.~sex)


# modell selection --------------------------------------------------------
drop1(gamma)


#Get the full model BIC
full_BIC <- BIC(gamma)

# Get the terms to drop from the fixed effects (excluding intercept)
terms_to_drop <- attr(terms(gamma), "term.labels")

# Compute BIC for reduced models
bic_values <- sapply(terms_to_drop, function(term) {
  reduced_formula <- update(formula(gamma), paste(". ~ . -", term))
  reduced_model <- update(gamma, formula = reduced_formula)
  BIC(reduced_model)
})

# Create BIC comparison table
bic_table <- data.frame(
  Term = terms_to_drop,
  BIC = bic_values,
  Delta_BIC = bic_values - full_BIC
)

# Add full model row
bic_table <- rbind(data.frame(Term = "<none>", BIC = full_BIC, Delta_BIC = 0),
                   bic_table)

# Sort by BIC
bic_table <- bic_table[order(bic_table$BIC), ]

print(bic_table)
#drop clutch_size

gamma <- glmmTMB(hperl ~ medLD+ brood_size,
                family = "Gamma"(link = log),
                data = aktkolt_na_t)


# ======================================
# MODEL VALIDATION
# ======================================

# Use 'simulateResiduals' from the DHARMa package to simulate standardised residuals
Res1 <- simulateResiduals(fittedModel = gamma, plot = F)

# Plot residuals against fitted values
plotResiduals(Res1)

# Examine normality of residuals, model dispersion, and outliers
plotQQunif(Res1, testOutliers = TRUE, testDispersion = TRUE)


# modell selection --------------------------------------------------------
drop1(gamma)
#Get the full model BIC
full_BIC <- BIC(gamma)

# Get the terms to drop from the fixed effects (excluding intercept)
terms_to_drop <- attr(terms(gamma), "term.labels")

# Compute BIC for reduced models
bic_values <- sapply(terms_to_drop, function(term) {
  reduced_formula <- update(formula(gamma), paste(". ~ . -", term))
  reduced_model <- update(gamma, formula = reduced_formula)
  BIC(reduced_model)
})

# Create BIC comparison table
bic_table <- data.frame(
  Term = terms_to_drop,
  BIC = bic_values,
  Delta_BIC = bic_values - full_BIC
)

# Add full model row
bic_table <- rbind(data.frame(Term = "<none>", BIC = full_BIC, Delta_BIC = 0),
                   bic_table)

# Sort by BIC
bic_table <- bic_table[order(bic_table$BIC), ]

print(bic_table)
#drop brood size

gamma <- glmmTMB(hperl ~ medLD,
                 family = "Gamma"(link = log),
                 data = aktkolt_na_t)
Anova(gamma, type="III")
str(aktkolt_na_t)

#plot
# Get predictions with confidence intervals
pred_data <- ggpredict(gamma, terms = "medLD")

# Create the dot plot with customized axis ranges and tick marks
p <- ggplot(aktkolt_na_t, aes(x = medLD, y = hperl)) +
  
  geom_line(data = pred_data, aes(x = x, y = predicted), 
            color = "red", size = 1.3) +  # Fitted line with custom color/width
  geom_line(data = pred_data, aes(x = x, y = conf.low), 
            color = "darkgray", linetype = "dotted", size = 1.2) +  # Lower CI as dotted line
  geom_line(data = pred_data, aes(x = x, y = conf.high), 
            color = "darkgray", linetype = "dotted", size = 1.2) +  # Upper CI as dotted line
  geom_point(size = 2, color = "black") +  # Customize dot size and color
  labs(
    x = "Median laying date",  # Customize X-axis title
    y = "H/L",       # Customize Y-axis title
  ) +
  My_theme +  # Use a clean theme
  theme(
    axis.title = element_text(size = 22),  # Custom axis title size
    axis.text = element_text(size = 18),   # Custom axis number size
  ) +
  scale_x_continuous(
    breaks = seq(-15, 29, by = 5),   # Custom tick mark positions
    
    expand = expansion(mult = 0.05)        # Prevents cutting off points at limits
  ) +
  scale_y_continuous(
    breaks = seq(0, 1.3, by = 0.3),   # Custom tick mark positions
    
    expand = expansion(mult = 0.02)        # Prevents cutting off points at limits
  )+
  coord_cartesian(xlim = c(-8, 28.4), ylim = c(-0.02, 1.3))  # Set visible range without cutting data


# Display the plot
print(p)


# male H/L and current reproduction -------------------------------
#data preparation
aktkolt_na_h<-aktkolt_na[aktkolt_na$sex=="h",]

#models
vif(lm(hperl ~ medLD+ brood_size + clutch_size, data = aktkolt_na_h))
gamma <- glmmTMB(hperl ~ medLD+ brood_size + clutch_size,
                family = "Gamma"(link = log),
                data = aktkolt_na_h)


# ======================================

# MODEL VALIDATION

# ======================================

# Use 'simulateResiduals' from the DHARMa package to simulate standardised residuals
Res1 <- simulateResiduals(fittedModel = gamma, plot = F)

# Plot residuals against fitted values
plotResiduals(Res1)

# Examine normality of residuals, model dispersion, and outliers
plotQQunif(Res1, testOutliers = TRUE, testDispersion = TRUE)


# modell selection --------------------------------------------------------
drop1(gamma)
#Get the full model BIC
full_BIC <- BIC(gamma)

# Get the terms to drop from the fixed effects (excluding intercept)
terms_to_drop <- attr(terms(gamma), "term.labels")

# Compute BIC for reduced models
bic_values <- sapply(terms_to_drop, function(term) {
  reduced_formula <- update(formula(gamma), paste(". ~ . -", term))
  reduced_model <- update(gamma, formula = reduced_formula)
  BIC(reduced_model)
})

# Create BIC comparison table
bic_table <- data.frame(
  Term = terms_to_drop,
  BIC = bic_values,
  Delta_BIC = bic_values - full_BIC
)

# Add full model row
bic_table <- rbind(data.frame(Term = "<none>", BIC = full_BIC, Delta_BIC = 0),
                   bic_table)

# Sort by BIC
bic_table <- bic_table[order(bic_table$BIC), ]

print(bic_table)
#drop brood_size

gamma <- glmmTMB(hperl ~ medLD+ clutch_size,
                family = "Gamma"(link = log),
                data = aktkolt_na_h)

# ======================================

# MODEL VALIDATION

# ======================================

# Use 'simulateResiduals' from the DHARMa package to simulate standardised residuals
Res1 <- simulateResiduals(fittedModel = gamma, plot = F)

# Plot residuals against fitted values
plotResiduals(Res1)

# Examine normality of residuals, model dispersion, and outliers
plotQQunif(Res1, testOutliers = TRUE, testDispersion = TRUE)

# Explore residuals further
aktkolt_na_h$Res1  <- resid(gamma)

# Residuals plot
ggplot(aktkolt_na_h, aes(x =hperl , y = (Res1))) +
  geom_jitter(shape = 16, size = 3, alpha = 0.6, height = 2, width = 2) +
  geom_smooth(formula = y ~ x, method = 'loess', 
              colour = 'red', se = FALSE, size = 1.5) +
  My_theme +
  xlab("Lean mass kg)") + ylab("Model residuals") +
  facet_grid(.~sex)


# modell selection --------------------------------------------------------
drop1(gamma)

#Get the full model BIC
full_BIC <- BIC(gamma)

# Get the terms to drop from the fixed effects (excluding intercept)
terms_to_drop <- attr(terms(gamma), "term.labels")

# Compute BIC for reduced models
bic_values <- sapply(terms_to_drop, function(term) {
  reduced_formula <- update(formula(gamma), paste(". ~ . -", term))
  reduced_model <- update(gamma, formula = reduced_formula)
  BIC(reduced_model)
})

# Create BIC comparison table
bic_table <- data.frame(
  Term = terms_to_drop,
  BIC = bic_values,
  Delta_BIC = bic_values - full_BIC
)

# Add full model row
bic_table <- rbind(data.frame(Term = "<none>", BIC = full_BIC, Delta_BIC = 0),
                   bic_table)

# Sort by BIC
bic_table <- bic_table[order(bic_table$BIC), ]

print(bic_table)

#drop clutch size
gamma <- glmmTMB(hperl ~ medLD,
                 family = "Gamma"(link = log),
                 data = aktkolt_na_h)

# ======================================

# MODEL VALIDATION

# ======================================

# Use 'simulateResiduals' from the DHARMa package to simulate standardised residuals
Res1 <- simulateResiduals(fittedModel = gamma, plot = F)

# Plot residuals against fitted values
plotResiduals(Res1)

# Examine normality of residuals, model dispersion, and outliers
plotQQunif(Res1, testOutliers = TRUE, testDispersion = TRUE)

# Explore residuals further
aktkolt_na_h$Res1  <- resid(gamma)

# Residuals plot
ggplot(aktkolt_na_h, aes(x =hperl , y = (Res1))) +
  geom_jitter(shape = 16, size = 3, alpha = 0.6, height = 2, width = 2) +
  geom_smooth(formula = y ~ x, method = 'loess', 
              colour = 'red', se = FALSE, size = 1.5) +
  My_theme +
  xlab("Lean mass kg)") + ylab("Model residuals") +
  facet_grid(.~sex)


# modell selection --------------------------------------------------------
drop1(gamma)
#Get the full model BIC
full_BIC <- BIC(gamma)

# Get the terms to drop from the fixed effects (excluding intercept)
terms_to_drop <- attr(terms(gamma), "term.labels")

# Compute BIC for reduced models
bic_values <- sapply(terms_to_drop, function(term) {
  reduced_formula <- update(formula(gamma), paste(". ~ . -", term))
  reduced_model <- update(gamma, formula = reduced_formula)
  BIC(reduced_model)
})

# Create BIC comparison table
bic_table <- data.frame(
  Term = terms_to_drop,
  BIC = bic_values,
  Delta_BIC = bic_values - full_BIC
)

# Add full model row
bic_table <- rbind(data.frame(Term = "<none>", BIC = full_BIC, Delta_BIC = 0),
                   bic_table)

# Sort by BIC
bic_table <- bic_table[order(bic_table$BIC), ]

print(bic_table)

#drop medLD

gamma <- glmmTMB(hperl ~ 1,
                 family = "Gamma"(link = log),
                 data = aktkolt_na_h)

# ======================================

# MODEL VALIDATION

# ======================================

# Use 'simulateResiduals' from the DHARMa package to simulate standardised residuals
Res1 <- simulateResiduals(fittedModel = gamma, plot = F)

# Plot residuals against fitted values
plotResiduals(Res1)

# Examine normality of residuals, model dispersion, and outliers
plotQQunif(Res1, testOutliers = TRUE, testDispersion = TRUE)

# Explore residuals further
aktkolt_na_h$Res1  <- resid(gamma)

# Residuals plot
ggplot(aktkolt_na_h, aes(x =hperl , y = (Res1))) +
  geom_jitter(shape = 16, size = 3, alpha = 0.6, height = 2, width = 2) +
  geom_smooth(formula = y ~ x, method = 'loess', 
              colour = 'red', se = FALSE, size = 1.5) +
  My_theme +
  xlab("Lean mass kg)") + ylab("Model residuals") +
  facet_grid(.~sex)


# current haematocrit resid and future reproduction ------------------------------------
#data preparation

korrel<- read_excel("My_Directory/Appendix_data.xlsx", 
                    sheet = "data")

korrel$ev<-as.factor(korrel$ev)
korrel$sex<-as.factor(korrel$sex)

korrel <- korrel %>%
  group_by(sex, ev) %>%
  mutate(haem_centered = haem - mean(haem, na.rm = TRUE)) %>%
  ungroup()

boxplot(haem_centered ~ ev + sex, data = korrel)


hem_kov<-select(korrel,medLD, ID, ev, sex, 
                haem_centered,
                next_medLD, next_clutch_size, next_fledglings)


# future medLD and current physiology --------------------------------------------
hem_kov <- hem_kov %>%
  filter(!(is.na(next_medLD) & is.na(next_clutch_size) & is.na(next_fledglings)))


# 1. Outliers in response and independent variables

# Factor 'sex'
hem_kov %>%
  ggplot(aes(y = next_medLD, x = sex)) +
  labs(y = "hem", 
       x = "Sex") +
  geom_boxplot(fill = "gray88", outlier.shape = NA) +
  facet_grid(rows=vars(ev))+
  My_theme
#

# Factor 'ev'
hem_kov %>%
  ggplot(aes(y = next_medLD, x = ev)) +
  labs(y = "hem", 
       x = "Sex") +
  geom_boxplot(fill = "gray88", outlier.shape = NA) +
  #facet_grid(rows=vars(ev))+
  My_theme

# Factor 'sex'
hem_kov %>%
  ggplot(aes(y = next_clutch_size, x = sex)) +
  labs(y = "hem", 
       x = "Sex") +
  geom_boxplot(fill = "gray88", outlier.shape = NA) +
  #facet_grid(rows=vars(ev))+
  My_theme
#

# Factor 'ev'
hem_kov %>%
  ggplot(aes(y = next_clutch_size, x = ev)) +
  labs(y = "hem", 
       x = "Sex") +
  geom_boxplot(fill = "gray88", outlier.shape = NA) +
  #facet_grid(rows=vars(ev))+
  My_theme

# Factor 'sex'
hem_kov %>%
  ggplot(aes(y = next_fledglings, x = sex)) +
  labs(y = "hem", 
       x = "Sex") +
  geom_boxplot(fill = "gray88", outlier.shape = NA) +
  #facet_grid(rows=vars(ev))+
  My_theme
#

# Factor 'ev'
hem_kov %>%
  ggplot(aes(y = next_fledglings, x = ev)) +
  labs(y = "hem", 
       x = "Sex") +
  geom_boxplot(fill = "gray88", outlier.shape = NA) +
  #facet_grid(rows=vars(ev))+
  My_theme

#Order data
hem_kov <- hem_kov %>%
  mutate(order = seq(1:nrow(hem_kov)))

#Select continuous variables to plot

str(hem_kov)

p1 <- multi_dotplot(hem_kov, order, haem_centered)

p4 <- multi_dotplot(hem_kov, order, next_medLD)
p5 <- multi_dotplot(hem_kov, order, next_clutch_size)
p6 <- multi_dotplot(hem_kov, order, next_fledglings)


#Plot as a grid
grid.arrange(p1,  p4, p5, p6, nrow = 2)


#=======================================

# 2. Normality and homogeneity of the response variable
#next_medLD
# Frequency polygon plot for spot
hem_kov %>% ggplot(aes(next_medLD)) +
  geom_freqpoly(bins = 6) +
  labs(x = "std hem", y = "Frequency") +
  My_theme +
  theme(panel.border = element_rect(colour = "black", 
                                    fill=NA, size = 1))

#next fledgloings

hem_kov %>% ggplot(aes(next_fledglings)) +
  geom_freqpoly(bins = 6) +
  labs(x = "std hem", y = "Frequency") +
  My_theme +
  theme(panel.border = element_rect(colour = "black", 
                                    fill=NA, size = 1))

#next clutch size

hem_kov %>% ggplot(aes(next_clutch_size)) +
  geom_freqpoly(bins = 6) +
  labs(x = "std hem", y = "Frequency") +
  My_theme +
  theme(panel.border = element_rect(colour = "black", 
                                    fill=NA, size = 1))


#=======================================

# 3. Balance of categorical variables

# Between sexes
table(hem_kov$sex)
#between years
table(hem_kov$ev)


#=======================================

# 4. An excess of zeros in the response variable

# What is the percentage of zeros in the response variable

round(sum(hem_kov$haem_centered == 0) * 100 / nrow(hem_kov),0)


#=======================================
#5. perdictors relationship 

hem_kov %>% 
  ggpairs(columns = c("sex", "ev", "haem_centered","prev_haem_centered"), 
          aes(colour = sex, alpha = 0.8), 
          lower = list(combo = wrap("facethist", binwidth = 2))) + 
  My_theme


# next medLD and haem_centeredatocrit --------------------------------------
#changing medLD so that it only has positive values, so we an use the GAMMA distribution
hem_kov$newnext_medLD<-hem_kov$next_medLD+13


####males
hem_kov_h<-hem_kov[hem_kov$sex=="h",]
hem_kov_h_medLD<-select(hem_kov_h, haem_centered, ev, newnext_medLD)

hem_kov_h_medLD<-drop_na(hem_kov_h_medLD,haem_centered)

# Fit Gaussian GLM
#check VIF
vif(lm(newnext_medLD ~  haem_centered+ev, data = hem_kov_h))
gaus <- glmmTMB(newnext_medLD ~ ev*haem_centered,
                family = "gaussian"(link = identity),
                data = hem_kov_h_medLD)


gamma <- glmmTMB(newnext_medLD ~ ev*haem_centered,
                 family = "Gamma"(link = log),
                 data = hem_kov_h_medLD)

#check AIC values for better fit
drop1(gaus)
drop1(gamma)

#gaus is better

# ======================================

# MODEL VALIDATION

# ======================================

# Use 'simulateResiduals' from the DHARMa package to simulate standardised residuals
Res1 <- simulateResiduals(fittedModel = gaus, plot = F)

# Plot residuals against fitted values
plotResiduals(Res1)

# Examine normality of residuals, model dispersion, and outliers
plotQQunif(Res1, testOutliers = TRUE, testDispersion = TRUE)


# modell selection --------------------------------------------------------
drop1(gaus)

#Get the full model BIC
full_BIC <- BIC(gaus)

# Get the terms to drop from the fixed effects (excluding intercept)
terms_to_drop <- attr(terms(gaus), "term.labels")

# Compute BIC for reduced models
bic_values <- sapply(terms_to_drop, function(term) {
  reduced_formula <- update(formula(gaus), paste(". ~ . -", term))
  reduced_model <- update(gaus, formula = reduced_formula)
  BIC(reduced_model)
})

# Create BIC comparison table
bic_table <- data.frame(
  Term = terms_to_drop,
  BIC = bic_values,
  Delta_BIC = bic_values - full_BIC
)

# Add full model row
bic_table <- rbind(data.frame(Term = "<none>", BIC = full_BIC, Delta_BIC = 0),
                   bic_table)

# Sort by BIC
bic_table <- bic_table[order(bic_table$BIC), ]

print(bic_table)


#drop interaction
gaus <- glmmTMB(newnext_medLD ~ ev+haem_centered,
                family = "gaussian"(link = identity),
                data = hem_kov_h_medLD)

# ======================================

# MODEL VALIDATION

# ======================================

# Use 'simulateResiduals' from the DHARMa package to simulate standardised residuals
Res1 <- simulateResiduals(fittedModel = gaus, plot = F)

# Plot residuals against fitted values
plotResiduals(Res1)

# Examine normality of residuals, model dispersion, and outliers
plotQQunif(Res1, testOutliers = TRUE, testDispersion = TRUE)


# modell selection --------------------------------------------------------
drop1(gaus)
#Get the full model BIC
full_BIC <- BIC(gaus)

# Get the terms to drop from the fixed effects (excluding intercept)
terms_to_drop <- attr(terms(gaus), "term.labels")

# Compute BIC for reduced models
bic_values <- sapply(terms_to_drop, function(term) {
  reduced_formula <- update(formula(gaus), paste(". ~ . -", term))
  reduced_model <- update(gaus, formula = reduced_formula)
  BIC(reduced_model)
})

# Create BIC comparison table
bic_table <- data.frame(
  Term = terms_to_drop,
  BIC = bic_values,
  Delta_BIC = bic_values - full_BIC
)

# Add full model row
bic_table <- rbind(data.frame(Term = "<none>", BIC = full_BIC, Delta_BIC = 0),
                   bic_table)

# Sort by BIC
bic_table <- bic_table[order(bic_table$BIC), ]

print(bic_table)

#drop haem_centeredatocrit


gaus <- glmmTMB(newnext_medLD ~ ev,
                family = "gaussian"(link = identity),
                data = hem_kov_h_medLD)
Anova(gaus, type="III")

# ======================================

# MODEL VALIDATION

# ======================================

# Use 'simulateResiduals' from the DHARMa package to simulate standardised residuals
Res1 <- simulateResiduals(fittedModel = gamma, plot = F)

# Plot residuals against fitted values
plotResiduals(Res1)

# Examine normality of residuals, model dispersion, and outliers
plotQQunif(Res1, testOutliers = TRUE, testDispersion = TRUE)


# modell selection --------------------------------------------------------
drop1(gaus)

#Get the full model BIC
full_BIC <- BIC(gaus)

# Get the terms to drop from the fixed effects (excluding intercept)
terms_to_drop <- attr(terms(gaus), "term.labels")

# Compute BIC for reduced models
bic_values <- sapply(terms_to_drop, function(term) {
  reduced_formula <- update(formula(gaus), paste(". ~ . -", term))
  reduced_model <- update(gaus, formula = reduced_formula)
  BIC(reduced_model)
})

# Create BIC comparison table
bic_table <- data.frame(
  Term = terms_to_drop,
  BIC = bic_values,
  Delta_BIC = bic_values - full_BIC
)

# Add full model row
bic_table <- rbind(data.frame(Term = "<none>", BIC = full_BIC, Delta_BIC = 0),
                   bic_table)

# Sort by BIC
bic_table <- bic_table[order(bic_table$BIC), ]

print(bic_table)

Anova(gaus, type="III")

####females

hem_kov_t<-hem_kov[hem_kov$sex=="t",]
hem_kov_t_medLD<-select(hem_kov_t, haem_centered, ev, newnext_medLD)

hem_kov_t_medLD<-drop_na(hem_kov_t_medLD,haem_centered)
#check VIF
vif(lm(newnext_medLD ~  haem_centered+ev, data = hem_kov_t_medLD))
# Fit gammasian GLM
gaus <- glmmTMB(newnext_medLD ~ ev*haem_centered,
                family = "gaussian"(link = identity),
                data = hem_kov_t_medLD)


gamma <- glmmTMB(newnext_medLD ~ ev*haem_centered,
                 family = "Gamma"(link = log),
                 data = hem_kov_t_medLD)

#compare AIC values for better fit
drop1(gaus)
drop1(gamma)

#gaus is better

# ======================================

# MODEL VALIDATION

# ======================================

# Use 'simulateResiduals' from the DHARMa package to simulate standardised residuals
Res1 <- simulateResiduals(fittedModel = gaus, plot = F)

# Plot residuals against fitted values
plotResiduals(Res1)

# Examine normality of residuals, model dispersion, and outliers
plotQQunif(Res1, testOutliers = TRUE, testDispersion = TRUE)


# modell selection --------------------------------------------------------
drop1(gaus)
#Get the full model BIC
full_BIC <- BIC(gaus)

# Get the terms to drop from the fixed effects (excluding intercept)
terms_to_drop <- attr(terms(gaus), "term.labels")

# Compute BIC for reduced models
bic_values <- sapply(terms_to_drop, function(term) {
  reduced_formula <- update(formula(gaus), paste(". ~ . -", term))
  reduced_model <- update(gaus, formula = reduced_formula)
  BIC(reduced_model)
})

# Create BIC comparison table
bic_table <- data.frame(
  Term = terms_to_drop,
  BIC = bic_values,
  Delta_BIC = bic_values - full_BIC
)

# Add full model row
bic_table <- rbind(data.frame(Term = "<none>", BIC = full_BIC, Delta_BIC = 0),
                   bic_table)

# Sort by BIC
bic_table <- bic_table[order(bic_table$BIC), ]

print(bic_table)

#drop interakció
gaus <- glmmTMB(newnext_medLD ~ ev+haem_centered,
                family = "gaussian"(link = identity),
                data = hem_kov_t_medLD)

# ======================================
# MODEL VALIDATION
# ======================================
# Use 'simulateResiduals' from the DHARMa package to simulate standardised residuals
Res1 <- simulateResiduals(fittedModel = gaus, plot = F)

# Plot residuals against fitted values
plotResiduals(Res1)

# Examine normality of residuals, model dispersion, and outliers
plotQQunif(Res1, testOutliers = TRUE, testDispersion = TRUE)


# modell selection
drop1(gaus)
#Get the full model BIC
full_BIC <- BIC(gaus)

# Get the terms to drop from the fixed effects (excluding intercept)
terms_to_drop <- attr(terms(gaus), "term.labels")

# Compute BIC for reduced models
bic_values <- sapply(terms_to_drop, function(term) {
  reduced_formula <- update(formula(gaus), paste(". ~ . -", term))
  reduced_model <- update(gaus, formula = reduced_formula)
  BIC(reduced_model)
})

# Create BIC comparison table
bic_table <- data.frame(
  Term = terms_to_drop,
  BIC = bic_values,
  Delta_BIC = bic_values - full_BIC
)

# Add full model row
bic_table <- rbind(data.frame(Term = "<none>", BIC = full_BIC, Delta_BIC = 0),
                   bic_table)

# Sort by BIC
bic_table <- bic_table[order(bic_table$BIC), ]

print(bic_table)

#drop ev
gaus <- glmmTMB(newnext_medLD ~ haem_centered,
                family = "gaussian"(link = identity),
                data = hem_kov_t_medLD)
Anova(gaus)
# ======================================
# MODEL VALIDATION
# ======================================
# Use 'simulateResiduals' from the DHARMa package to simulate standardised residuals
Res1 <- simulateResiduals(fittedModel = gaus, plot = F)

# Plot residuals against fitted values
plotResiduals(Res1)

# Examine normality of residuals, model dispersion, and outliers
plotQQunif(Res1, testOutliers = TRUE, testDispersion = TRUE)


# modell selection
drop1(gaus)
#Get the full model BIC
full_BIC <- BIC(gaus)

# Get the terms to drop from the fixed effects (excluding intercept)
terms_to_drop <- attr(terms(gaus), "term.labels")

# Compute BIC for reduced models
bic_values <- sapply(terms_to_drop, function(term) {
  reduced_formula <- update(formula(gaus), paste(". ~ . -", term))
  reduced_model <- update(gaus, formula = reduced_formula)
  BIC(reduced_model)
})

# Create BIC comparison table
bic_table <- data.frame(
  Term = terms_to_drop,
  BIC = bic_values,
  Delta_BIC = bic_values - full_BIC
)

# Add full model row
bic_table <- rbind(data.frame(Term = "<none>", BIC = full_BIC, Delta_BIC = 0),
                   bic_table)

# Sort by BIC
bic_table <- bic_table[order(bic_table$BIC), ]

print(bic_table)

#drop haem_centeredatocrit
hem_kov_t_medLD<-select(hem_kov_t, haem_centered, ev, newnext_medLD)

hem_kov_t_medLD<-drop_na(hem_kov_t_medLD,haem_centered)
gaus <- glmmTMB(newnext_medLD ~ 1,
                family = "gaussian"(link = identity),
                data = hem_kov_t_medLD)


# current haem_centeredatocrit and future fledglings -----------------------------------------
#removing predated nests, this criteria overlaps with those


hem_kov_h_kirep<-hem_kov_h[hem_kov_h$next_fledglings>-4.5,]
hem_kov_t_kirep<-hem_kov_t[hem_kov_t$next_fledglings>-4.5,]

hem_kov_h_kirep<-select(hem_kov_h_kirep, haem_centered, ev, next_fledglings)
hem_kov_h_kirep<-drop_na(hem_kov_h_kirep, haem_centered)
hem_kov_h_kirep<-drop_na(hem_kov_h_kirep, ev)

hem_kov_t_kirep<-select(hem_kov_t_kirep, haem_centered, ev, next_fledglings)
hem_kov_t_kirep<-drop_na(hem_kov_t_kirep, haem_centered)
hem_kov_t_kirep<-drop_na(hem_kov_t_kirep, ev)


# Fit Gaussian GLM
#check VIF
vif(lm(next_fledglings ~  haem_centered+ev, data = hem_kov_h_kirep))
gaus <- glmmTMB(next_fledglings ~ ev*haem_centered,
                family = "gaussian"(link = identity),
                data = hem_kov_h_kirep)


# ======================================

# MODEL VALIDATION

# ======================================

# Use 'simulateResiduals' from the DHARMa package to simulate standardised residuals
Res1 <- simulateResiduals(fittedModel = gaus, plot = F)

# Plot residuals against fitted values
plotResiduals(Res1)

# Examine normality of residuals, model dispersion, and outliers
plotQQunif(Res1, testOutliers = TRUE, testDispersion = TRUE)


# modell selection --------------------------------------------------------
drop1(gaus)
#Get the full model BIC
full_BIC <- BIC(gaus)

# Get the terms to drop from the fixed effects (excluding intercept)
terms_to_drop <- attr(terms(gaus), "term.labels")

# Compute BIC for reduced models
bic_values <- sapply(terms_to_drop, function(term) {
  reduced_formula <- update(formula(gaus), paste(". ~ . -", term))
  reduced_model <- update(gaus, formula = reduced_formula)
  BIC(reduced_model)
})

# Create BIC comparison table
bic_table <- data.frame(
  Term = terms_to_drop,
  BIC = bic_values,
  Delta_BIC = bic_values - full_BIC
)

# Add full model row
bic_table <- rbind(data.frame(Term = "<none>", BIC = full_BIC, Delta_BIC = 0),
                   bic_table)

# Sort by BIC
bic_table <- bic_table[order(bic_table$BIC), ]

print(bic_table)

#drop interaction
gaus <- glmmTMB(next_fledglings ~ ev+haem_centered,
                family = "gaussian"(link = identity),
                data = hem_kov_h_kirep)

# ======================================

# MODEL VALIDATION

# ======================================

# Use 'simulateResiduals' from the DHARMa package to simulate standardised residuals
Res1 <- simulateResiduals(fittedModel = gaus, plot = F)

# Plot residuals against fitted values
plotResiduals(Res1)

# Examine normality of residuals, model dispersion, and outliers
plotQQunif(Res1, testOutliers = TRUE, testDispersion = TRUE)


# modell selection --------------------------------------------------------
drop1(gaus)
#Get the full model BIC
full_BIC <- BIC(gaus)

# Get the terms to drop from the fixed effects (excluding intercept)
terms_to_drop <- attr(terms(gaus), "term.labels")

# Compute BIC for reduced models
bic_values <- sapply(terms_to_drop, function(term) {
  reduced_formula <- update(formula(gaus), paste(". ~ . -", term))
  reduced_model <- update(gaus, formula = reduced_formula)
  BIC(reduced_model)
})

# Create BIC comparison table
bic_table <- data.frame(
  Term = terms_to_drop,
  BIC = bic_values,
  Delta_BIC = bic_values - full_BIC
)

# Add full model row
bic_table <- rbind(data.frame(Term = "<none>", BIC = full_BIC, Delta_BIC = 0),
                   bic_table)

# Sort by BIC
bic_table <- bic_table[order(bic_table$BIC), ]

print(bic_table)


#drop haem_centeredatocrit
gaus <- glmmTMB(next_fledglings ~ ev,
                family = "gaussian"(link = identity),
                data = hem_kov_h_kirep)
Anova(gaus, type="III")


# ======================================

# MODEL VALIDATION

# ======================================

# Use 'simulateResiduals' from the DHARMa package to simulate standardised residuals
Res1 <- simulateResiduals(fittedModel = gaus, plot = F)

# Plot residuals against fitted values
plotResiduals(Res1)

# Examine normality of residuals, model dispersion, and outliers
plotQQunif(Res1, testOutliers = TRUE, testDispersion = TRUE)


# modell selection --------------------------------------------------------
drop1(gaus)
#Get the full model BIC
full_BIC <- BIC(gaus)

# Get the terms to drop from the fixed effects (excluding intercept)
terms_to_drop <- attr(terms(gaus), "term.labels")

# Compute BIC for reduced models
bic_values <- sapply(terms_to_drop, function(term) {
  reduced_formula <- update(formula(gaus), paste(". ~ . -", term))
  reduced_model <- update(gaus, formula = reduced_formula)
  BIC(reduced_model)
})

# Create BIC comparison table
bic_table <- data.frame(
  Term = terms_to_drop,
  BIC = bic_values,
  Delta_BIC = bic_values - full_BIC
)

# Add full model row
bic_table <- rbind(data.frame(Term = "<none>", BIC = full_BIC, Delta_BIC = 0),
                   bic_table)

# Sort by BIC
bic_table <- bic_table[order(bic_table$BIC), ]

print(bic_table)
#ez a legjobb modell
Anova(gaus, type="III")


#females

# Fit Gaussian GLM
#check VIF
vif(lm(next_fledglings ~  haem_centered+ev, data = hem_kov_t_kirep))
gaus <- glmmTMB(next_fledglings ~ ev*haem_centered,
                family = "gaussian"(link = identity),
                data = hem_kov_t_kirep)

# ======================================

# MODEL VALIDATION

# ======================================

# Use 'simulateResiduals' from the DHARMa package to simulate standardised residuals
Res1 <- simulateResiduals(fittedModel = gaus, plot = F)

# Plot residuals against fitted values
plotResiduals(Res1)

# Examine normality of residuals, model dispersion, and outliers
plotQQunif(Res1, testOutliers = TRUE, testDispersion = TRUE)


# modell selection --------------------------------------------------------
drop1(gaus)
#Get the full model BIC
full_BIC <- BIC(gaus)

# Get the terms to drop from the fixed effects (excluding intercept)
terms_to_drop <- attr(terms(gaus), "term.labels")

# Compute BIC for reduced models
bic_values <- sapply(terms_to_drop, function(term) {
  reduced_formula <- update(formula(gaus), paste(". ~ . -", term))
  reduced_model <- update(gaus, formula = reduced_formula)
  BIC(reduced_model)
})

# Create BIC comparison table
bic_table <- data.frame(
  Term = terms_to_drop,
  BIC = bic_values,
  Delta_BIC = bic_values - full_BIC
)

# Add full model row
bic_table <- rbind(data.frame(Term = "<none>", BIC = full_BIC, Delta_BIC = 0),
                   bic_table)

# Sort by BIC
bic_table <- bic_table[order(bic_table$BIC), ]

print(bic_table)

#drop interaction
gaus <- glmmTMB(next_fledglings ~ ev+haem_centered,
                family = "gaussian"(link = identity),
                data = hem_kov_t_kirep)

# ======================================

# MODEL VALIDATION

# ======================================

# Use 'simulateResiduals' from the DHARMa package to simulate standardised residuals
Res1 <- simulateResiduals(fittedModel = gaus, plot = F)

# Plot residuals against fitted values
plotResiduals(Res1)

# Examine normality of residuals, model dispersion, and outliers
plotQQunif(Res1, testOutliers = TRUE, testDispersion = TRUE)


# modell selection --------------------------------------------------------
drop1(gaus)
#Get the full model BIC
full_BIC <- BIC(gaus)

# Get the terms to drop from the fixed effects (excluding intercept)
terms_to_drop <- attr(terms(gaus), "term.labels")

# Compute BIC for reduced models
bic_values <- sapply(terms_to_drop, function(term) {
  reduced_formula <- update(formula(gaus), paste(". ~ . -", term))
  reduced_model <- update(gaus, formula = reduced_formula)
  BIC(reduced_model)
})

# Create BIC comparison table
bic_table <- data.frame(
  Term = terms_to_drop,
  BIC = bic_values,
  Delta_BIC = bic_values - full_BIC
)

# Add full model row
bic_table <- rbind(data.frame(Term = "<none>", BIC = full_BIC, Delta_BIC = 0),
                   bic_table)

# Sort by BIC
bic_table <- bic_table[order(bic_table$BIC), ]

print(bic_table)

#drop haem_centeredatocrit
gaus <- glmmTMB(next_fledglings ~ ev,
                family = "gaussian"(link = identity),
                data = hem_kov_t_kirep)

# ======================================

# MODEL VALIDATION

# ======================================

# Use 'simulateResiduals' from the DHARMa package to simulate standardised residuals
Res1 <- simulateResiduals(fittedModel = gaus, plot = F)

# Plot residuals against fitted values
plotResiduals(Res1)

# Examine normality of residuals, model dispersion, and outliers
plotQQunif(Res1, testOutliers = TRUE, testDispersion = TRUE)


# modell selection --------------------------------------------------------
drop1(gaus)


#ez a legjobb modell
Anova(gaus, type="III")


# haem_centeredatocrit and future clutch size ---------------------------------------------------


#males

# Fit Gaussian GLM
vif(lm(next_clutch_size ~  haem_centered+ev, data = hem_kov_h))
gaus <- glmmTMB( next_clutch_size~ ev*haem_centered,
                 family = "gaussian"(link = identity),
                 data = hem_kov_h)
# ======================================

# MODEL VALIDATION

# ======================================

# Use 'simulateResiduals' from the DHARMa package to simulate standardised residuals
Res1 <- simulateResiduals(fittedModel = gaus, plot = F)

# Plot residuals against fitted values
plotResiduals(Res1)

# Examine normality of residuals, model dispersion, and outliers
plotQQunif(Res1, testOutliers = TRUE, testDispersion = TRUE)


# modell selection --------------------------------------------------------
drop1(gaus)
#Get the full model BIC
full_BIC <- BIC(gaus)

# Get the terms to drop from the fixed effects (excluding intercept)
terms_to_drop <- attr(terms(gaus), "term.labels")

# Compute BIC for reduced models
bic_values <- sapply(terms_to_drop, function(term) {
  reduced_formula <- update(formula(gaus), paste(". ~ . -", term))
  reduced_model <- update(gaus, formula = reduced_formula)
  BIC(reduced_model)
})

# Create BIC comparison table
bic_table <- data.frame(
  Term = terms_to_drop,
  BIC = bic_values,
  Delta_BIC = bic_values - full_BIC
)

# Add full model row
bic_table <- rbind(data.frame(Term = "<none>", BIC = full_BIC, Delta_BIC = 0),
                   bic_table)

# Sort by BIC
bic_table <- bic_table[order(bic_table$BIC), ]

print(bic_table)

hem_kov_h_tojas<-select(hem_kov_h, haem_centered, ev, next_clutch_size)
hem_kov_h_tojas<-drop_na(hem_kov_h_tojas, haem_centered)
hem_kov_h_tojas<-drop_na(hem_kov_h_tojas, ev)
#drop interaction
gaus <- glmmTMB(next_clutch_size ~ ev+haem_centered,
                family = "gaussian"(link = identity),
                data = hem_kov_h_tojas)

# ======================================

# MODEL VALIDATION

# ======================================

# Use 'simulateResiduals' from the DHARMa package to simulate standardised residuals
Res1 <- simulateResiduals(fittedModel = gaus, plot = F)

# Plot residuals against fitted values
plotResiduals(Res1)

# Examine normality of residuals, model dispersion, and outliers
plotQQunif(Res1, testOutliers = TRUE, testDispersion = TRUE)


# modell selection --------------------------------------------------------

drop1(gaus)
#Get the full model BIC
full_BIC <- BIC(gaus)

# Get the terms to drop from the fixed effects (excluding intercept)
terms_to_drop <- attr(terms(gaus), "term.labels")

# Compute BIC for reduced models
bic_values <- sapply(terms_to_drop, function(term) {
  reduced_formula <- update(formula(gaus), paste(". ~ . -", term))
  reduced_model <- update(gaus, formula = reduced_formula)
  BIC(reduced_model)
})

# Create BIC comparison table
bic_table <- data.frame(
  Term = terms_to_drop,
  BIC = bic_values,
  Delta_BIC = bic_values - full_BIC
)

# Add full model row
bic_table <- rbind(data.frame(Term = "<none>", BIC = full_BIC, Delta_BIC = 0),
                   bic_table)

# Sort by BIC
bic_table <- bic_table[order(bic_table$BIC), ]

print(bic_table)

#drop haem_centeredatocrit
gaus <- glmmTMB(next_clutch_size ~ev,
                family = "gaussian"(link = identity),
                data = hem_kov_h_tojas)


# ======================================

# MODEL VALIDATION

# ======================================

# Use 'simulateResiduals' from the DHARMa package to simulate standardised residuals
Res1 <- simulateResiduals(fittedModel = gaus, plot = F)

# Plot residuals against fitted values
plotResiduals(Res1)

# Examine normality of residuals, model dispersion, and outliers
plotQQunif(Res1, testOutliers = TRUE, testDispersion = TRUE)


# modell selection --------------------------------------------------------
drop1(gaus)
#Get the full model BIC
full_BIC <- BIC(gaus)

# Get the terms to drop from the fixed effects (excluding intercept)
terms_to_drop <- attr(terms(gaus), "term.labels")

# Compute BIC for reduced models
bic_values <- sapply(terms_to_drop, function(term) {
  reduced_formula <- update(formula(gaus), paste(". ~ . -", term))
  reduced_model <- update(gaus, formula = reduced_formula)
  BIC(reduced_model)
})

# Create BIC comparison table
bic_table <- data.frame(
  Term = terms_to_drop,
  BIC = bic_values,
  Delta_BIC = bic_values - full_BIC
)

# Add full model row
bic_table <- rbind(data.frame(Term = "<none>", BIC = full_BIC, Delta_BIC = 0),
                   bic_table)

# Sort by BIC
bic_table <- bic_table[order(bic_table$BIC), ]

print(bic_table)
Anova(gaus, type="III")

#females
#make data neat
hem_kov_t_tojas<-select(hem_kov_t, haem_centered, ev, next_clutch_size)
hem_kov_t_tojas<-drop_na(hem_kov_t_tojas, haem_centered)
hem_kov_t_tojas<-drop_na(hem_kov_t_tojas, ev)

# Fit Gaussian GLM
vif(lm(next_clutch_size ~  haem_centered+ev, data = hem_kov_t))
gaus <- glmmTMB(next_clutch_size ~ ev*haem_centered,
                family = "gaussian"(link = identity),
                data = hem_kov_t_tojas)
Anova(gaus)


# ======================================

# MODEL VALIDATION

# ======================================

# Use 'simulateResiduals' from the DHARMa package to simulate standardised residuals
Res1 <- simulateResiduals(fittedModel = gaus, plot = F)

# Plot residuals against fitted values
plotResiduals(Res1)

# Examine normality of residuals, model dispersion, and outliers
plotQQunif(Res1, testOutliers = TRUE, testDispersion = TRUE)


# modell selection --------------------------------------------------------
drop1(gaus)
#Get the full model BIC
full_BIC <- BIC(gaus)

# Get the terms to drop from the fixed effects (excluding intercept)
terms_to_drop <- attr(terms(gaus), "term.labels")

# Compute BIC for reduced models
bic_values <- sapply(terms_to_drop, function(term) {
  reduced_formula <- update(formula(gaus), paste(". ~ . -", term))
  reduced_model <- update(gaus, formula = reduced_formula)
  BIC(reduced_model)
})

# Create BIC comparison table
bic_table <- data.frame(
  Term = terms_to_drop,
  BIC = bic_values,
  Delta_BIC = bic_values - full_BIC
)

# Add full model row
bic_table <- rbind(data.frame(Term = "<none>", BIC = full_BIC, Delta_BIC = 0),
                   bic_table)

# Sort by BIC
bic_table <- bic_table[order(bic_table$BIC), ]

print(bic_table)

#drop interaction
gaus <- glmmTMB(next_clutch_size ~ ev+haem_centered,
                family = "gaussian"(link = identity),
                data = hem_kov_t_tojas)

# ======================================

# MODEL VALIDATION

# ======================================

# Use 'simulateResiduals' from the DHARMa package to simulate standardised residuals
Res1 <- simulateResiduals(fittedModel = gaus, plot = F)

# Plot residuals against fitted values
plotResiduals(Res1)

# Examine normality of residuals, model dispersion, and outliers
plotQQunif(Res1, testOutliers = TRUE, testDispersion = TRUE)


# modell selection --------------------------------------------------------
drop1(gaus)
#Get the full model BIC
full_BIC <- BIC(gaus)

# Get the terms to drop from the fixed effects (excluding intercept)
terms_to_drop <- attr(terms(gaus), "term.labels")

# Compute BIC for reduced models
bic_values <- sapply(terms_to_drop, function(term) {
  reduced_formula <- update(formula(gaus), paste(". ~ . -", term))
  reduced_model <- update(gaus, formula = reduced_formula)
  BIC(reduced_model)
})

# Create BIC comparison table
bic_table <- data.frame(
  Term = terms_to_drop,
  BIC = bic_values,
  Delta_BIC = bic_values - full_BIC
)

# Add full model row
bic_table <- rbind(data.frame(Term = "<none>", BIC = full_BIC, Delta_BIC = 0),
                   bic_table)

# Sort by BIC
bic_table <- bic_table[order(bic_table$BIC), ]

print(bic_table)


#drop haem_centeredatocrit
gaus <- glmmTMB(next_clutch_size ~ ev,
                family = "gaussian"(link = identity),
                data = hem_kov_t_tojas)

# ======================================

# MODEL VALIDATION

# ======================================

# Use 'simulateResiduals' from the DHARMa package to simulate standardised residuals
Res1 <- simulateResiduals(fittedModel = gaus, plot = F)

# Plot residuals against fitted values
plotResiduals(Res1)

# Examine normality of residuals, model dispersion, and outliers
plotQQunif(Res1, testOutliers = TRUE, testDispersion = TRUE)


# modell selection --------------------------------------------------------
drop1(gaus)

#Get the full model BIC
full_BIC <- BIC(gaus)

# Get the terms to drop from the fixed effects (excluding intercept)
terms_to_drop <- attr(terms(gaus), "term.labels")

# Compute BIC for reduced models
bic_values <- sapply(terms_to_drop, function(term) {
  reduced_formula <- update(formula(gaus), paste(". ~ . -", term))
  reduced_model <- update(gaus, formula = reduced_formula)
  BIC(reduced_model)
})

# Create BIC comparison table
bic_table <- data.frame(
  Term = terms_to_drop,
  BIC = bic_values,
  Delta_BIC = bic_values - full_BIC
)

# Add full model row
bic_table <- rbind(data.frame(Term = "<none>", BIC = full_BIC, Delta_BIC = 0),
                   bic_table)

# Sort by BIC
bic_table <- bic_table[order(bic_table$BIC), ]

print(bic_table)

#drop ev

#drop haem_centeredatocrit
gaus <- glmmTMB(next_clutch_size ~ 1,
                family = "gaussian"(link = identity),
                data = hem_kov_t_tojas)
