# Supplementary material for: Sex‐Dependent Carry‐Over Effects Between Physiological State and Reproduction in a Passerine Species
Source: Ecol Evol. 2025 Jul 20;15(7):e71816. doi: 10.1002/ece3.71816 (PMC12277126; doi:10.1002/ece3.71816)
Supplement: Supplementary file 2 — Appendix S2. [file ECE3-15-e71816-s001.xlsx]

## Sheet: metadata
This is the Appendix for the manuscript titled "Sex-dependent carry-over effects between physiological state and reproduction in a passerine"
The two variables not explained in the manuscript:
prev_current	whether the data is from the current, or previous year
court_nestl	whether the data is from the courthip or nestling rearing phase

## Sheet: data
ID	ev	sex	haem	stdhaem	prev_haem	hperl	medLD	clutch_size	brood_size	fledglings	prev_medLD	prev_clutch_size	prev_fledglings	next_medLD	next_clutch_size	next_fledglings
W205208	2014	t	0.445783	-1.51759			11	-0.567199	0.0751434	0.44286	0	-2.35498	-1.13412
w242723	2016	h				0.333333	3	-0.0595107	0.50148	1.00582	2	-2.2133	-0.965362
W242350	2018	t	0.436364	-1.67358			2	-0.241108	-1.65998		-3	-1.56749	-3.38725
W446985	2018	t	0.488889	-0.195691			1	0.684035	-2.72691	-1.4142	27	-1.44238	0.144061	-1	0.574187	0.781508
W242983	2016	t	0.517241	1.05901			-2	0.641926	1.15042	0.758421	27	-1.37155
7E5846	2014	h					-2	0.411971	-0.043784	0.229467	0	-1.35498	-0.134116
W242779	2016	h	0.444444	-1.14524	0.462963	0.133333	-6	1.40308	1.86957	2.5605	14	-1.29242		1	-0.28414	-0.0497387
W408651	2016	t	0.490196	0.240092	0.447368		-3	-1.41779	-1.9198		14	-1.29242		1	0.71586	1.95026
W446274	2018	h	0.472222	-0.664638			-4	0.309753	-1.06157	0.207741	15	-1.29242	0.131538
W205171	2015	h	0.43038	-1.00392		0.1	0	-0.183733	1.03947	-0.0486582	0	-1.28414	-1.13412	-12	0.865819
W242787	2016	t	0.482759	0.0148895		0.583333	24	0.194454	0.975945	1.04492	16	-1.22159	-3.78409
W205251	2015	h	0.472222	-0.00149659			-8	1.26502	2.75845		-11	-1.06334	-0.0622615	-5	0.361676
W447076	2018	t	0.465116	-0.864576			5	-0.0165392	-0.459181	0.888251	5	-1.00079	-0.712231
W199287	2015	t				0.5	-7	0.333923			-10	-0.992507	0.0221154
w205024	2016	t					-7	-0.656637	-2.20065	-1.48898	-8	-0.921671	-0.809131
W242330->W521507	2018	t	0.48	-0.445796			-4	0.309753	-1.06157	0.207741	-8	-0.921671	-0.809131	-9	0.00749254	-1.89351
w242357	2016	t				0.0357143	-2	0.641926			7	-0.859119	-0.543477
W198682	2014	t	0.473684	-0.797109			-1	0.490496	1.04229		7	-0.859119	-0.543477	-4	-0.567487
W198395	2015	h				0.2	-9	1.19611	2.72332		23	-0.725731	0.806553
W205846	2016	t	0.478714	-0.107587	0.488372	0.0909091	1	0.821064	1.36105	1.90686	8	-0.717446	0.5409	-1	0.574187	1.78151
W205423	2015	h	0.482759	0.250926		0.00555556	1	0.885173	1.0746	1.06561	-5	-0.70916	0.444
W242910->W521503	2018	t	0.5	0.11694			0	-0.390821	-0.793841	0.51019	-5	-0.70916	-0.556	-12	-0.205018	-6.14664
W446982->W529641	2018	t	0.483871	-0.336879			-1	0.534323	-0.860773	0.434578	24	-0.654894	0.89093	2	-0.213303	-0.965362
W242802	2016	h	0.481481	-0.0237816	0.492958		5	0.0599145	-1.35809	-0.895214	9	-0.646609	-3.37472
W205400	2016	t	0.484848	0.0781695	0.519798		6	0.119627			9	-0.646609	-3.37472	0	-0.354977	-0.134116
w242249	2016	h			0.479167	0.5	-2	-0.358074	-0.849583		-4	-0.638324	0.528377
W205402	2016	t	0.5	0.536949		0.555556	1	-1.17894	-0.638945	-1.09314	-4	-0.638324
W198681	2016	t	0.5	0.536949			-7	-0.656637	-1.20065	-0.488983	-5	-0.638324
w242115	2016	h				0.0769231	-2	-0.358074	-2.84958	-2.24158	-3	-0.567487	-0.387246
w198682	2016	t				0.2	25	-0.745833	0.0461572	0.094401	-4	-0.567487
W205184	2015	h	0.428571	-1.04725		0.333333	-2	0.678454	0.969213	-3.2772	-3	-0.567487		-9	0.0783291	-0.893508
W242735	2016	t	0.478151	-0.124619	0.478261		-9	0.223938	-0.341071	0.412056	-3	-0.567487	-3.38725	-5	-0.70916	-0.556
W205388	2016	t	0.481013	-0.0379773	0.481481		-8	0.283651			-3	-0.567487	-0.387246
W205210	2014	t	0.478836	-0.664076			-1	-0.509504	-0.957713	-0.677195	-2	-0.49665		15	-0.221588
W199385	2015	h	0.48	0.184837			11	0.574236			-3	-0.49665	-0.387246
W205653->W521460	2018	h	0.471698	-0.679384			-4	1.30975	0.938431	1.20774	-2	-0.49665	-0.302869
W242713->W521459	2018	h	0.481481	-0.404112			-2	-2.54053	-2.92771	-1.64103	-2	-0.49665	0.697131	1	-1.28414	-0.0497387
W446293	2018	h	0.506024	0.286439			-3	0.38461	-3.99464	-2.71665	-2	-0.49665	-0.302869
W447255	2018	t	0.471698	-0.679384			3	-1.16625	-2.59305	-1.26297	-2	-0.49665	-5.30287
W242962	2016	t	0.52	1.14254		0.00769231	0	-0.238649	-1.70916	-1.14262	13	-0.434099	-1.03722	1	0.71586	0.950261
W521470	2018	h	0.478261	-0.494729			0	-0.390821	-0.793841	-0.48981	-1	-0.425813	0.781508	-7	0.149166	0.275246
W242661->W521518	2018	h	0.517241	0.602058			-2	-0.540534	-0.927705	0.358966	-1	-0.425813	0.781508
W242813	2018	t	0.428571	-1.89283			7	0.133174	-5.32532		-1	-0.425813	-0.218492	0	-0.354977	-5.13412
W521489	2018	t	0.475	-0.58648			4	-0.0913956	-0.526113	-0.187361	-1	-0.425813	0.781508
W205376->W521469	2018	t	0.5	0.11694			0	0.609179	-0.793841	0.51019	-1	-0.425813	0.781508	-1	0.574187	-0.218492
H31384->W521482	2018	t	0.5	0.11694			1	-0.315965	-1.72691	-0.414198	-1	-0.425813	0.781508
W242686->W521473	2018	t	0.527778	0.898518			-3	0.38461	-1.99464	-0.716646	-1	-0.425813	0.781508
W242699	2018	t	0.536585	1.14634			-4	-0.690247	-3.06157	-1.79226	-1	-0.425813	-0.218492	0	-0.354977	-0.134116
W205739	2016	h	0.44	-1.27982			1	0.821064	1.36105	1.90686	28	-0.371547		-1	0.574187	1.78151
W205458	2015	t	0.428006	-1.0608	0.489362	0.176471	7	0.298611	0.285364		-1	-0.354977
W205497	2016	t	0.464286	-0.54446	0.46875	0.25	4	1.0002			-1	-0.354977	-0.218492
w199075	2016	h			0.47619	1	-2	0.641926	1.15042		-1	-0.354977	-1.21849
W242745	2016	t	0.448276	-1.02923	0.470588	1	-1	0.701639	-0.77937	-0.192098	-1	-0.354977	-0.218492	1	0.71586	1.95026
W205171	2016	h	0.452991	-0.886445	0.43038		-11	1.10451	0.518504		-1	-0.354977	-0.218492
W199018	2015	t	0.479167	0.164873	0.501764	0.00909091	0	-0.183733	-0.960531	-1.04866	0	-0.28414	0.865884
W242315	2016	h	0.483871	0.0485708	0.416484	0.05	-5	0.462788			0	-0.28414	0.865884
W242937	2016	t	0.517241	1.05901	0.49505	0.222222	4	0.000201861	0.571693	1.05531	1	-0.213303	-2.04974	2	-0.213303	1.03464
W199302	2014	t	0.502212	-0.0604319			-1	0.490496	1.04229	1.32281	2	-0.213303	-0.965362
W408694	2018	h	0.461538	-0.965245			1	0.684035	0.273091	1.5858	2	-0.213303	1.03464	-5	-0.70916	-1.556
W447287	2018	h	0.464286	-0.887946			10	0.357743	-1.12452	0.266312	2	-0.213303	0.0346382
W242636	2018	h	0.5	0.11694			1	-0.315965	-1.72691	-0.414198	2	-0.213303	1.03464	-1	0.574187	-0.218492
W408861	2018	t	0.5	0.11694			-1	-0.465677	-0.860773	0.434578	2	-0.213303	0.0346382	3	-0.142466	0.119015
W199886	2015	h	0.415094	-1.37012			6	0.229704	1.25024	1.63695	3	-0.142466
W198985	2018	h	0.5	0.11694			1	0.684035	-1.72691	-0.414198	3	-0.142466	1.11902	-5	-0.70916	-1.556
W199078	2016	h	0.434783	-1.4378		0.0016129	1	-0.178936	0.361055	0.906863	18	-0.0799146
W199851	2014	t	0.436268	-1.76329			0	-0.430978	0.128359		18	-0.0799146	-0.615331
W242783	2016	h	0.5	0.536949	0.466667		-7	-0.656637	-1.20065	-0.488983	17	-0.0799146		-2	-0.49665	-0.302869
w205723	2016	h			0.477226		24	0.194454	0.975945	1.04492	18	-0.00907803		18	-0.0799146	0.384669
w242541	2016	t				0.166667	28	-1.5667	-0.743205		5	-0.00079298	1.28777	-1	0.574187	0.781508
W242316	2016	h	0.492895	0.321812	0.490295	0.176471	-1	-0.298361	-0.77937		19	0.061759	-0.530955	1	0.71586	0.950261
W199292	2015	t	0.5	0.663981		0.0125	-1	-0.252639	0.00434078	-0.162927	6	0.070044	0.372146
W198769	2014	h	0.49779	-0.174641			-1	-0.509504	-0.957713		6	0.070044	0.372146
W199018	2014	t	0.501764	-0.0720191			1	-0.352453	0.21443	0.509481	6	0.070044	0.372146	-1	-0.354977	-1.21849
W205234_A	2014	t					-2	0.411971	0.956216	1.22947	6	0.070044
W199856	2016	t	0.5	0.536949		0.00454545	-3	0.582214	-0.919795	-0.29106	-8	0.0783291
W205644	2016	t	0.460606	-0.655878		0.130435	-2	0.641926	-3.84958	-3.24158	-8	0.0783291	1.19087
w198399	2016	h				0.166667	-2	1.64193	0.150417	0.758421	-8	0.0783291	1.19087
W103422	2016	h	0.475	-0.220037		0.5	-3	0.582214			-8	0.0783291
W242301	2016	h	0.46875	-0.409284	0.4375		-7	-0.656637	-1.20065	-0.488983	7	0.140881		-1	0.574187	1.78151
W446117	2018	t	0.506494	0.299647			11	0.432599	-0.0575894	1.34192	7	0.140881	-0.543477	0	-0.354977	0.865884
w205362	2016	h				0.0333333	5	0.0599145	0.641905	1.10479	-7	0.149166		0	-0.354977	-0.134116
w242470	2016	t			0.477778	0.363636	2	-0.119223	-0.568732	-0.043656	-7	0.149166	1.27525
W205172	2016	h	0.47619	-0.18399	0.478261	0.4	-6	0.403076	-0.130433		-7	0.149166	1.27525
w242358	2016	t			0.541275	0.333333	4	1.0002	0.571693	1.05531	7	0.211718	-0.543477	1	0.71586	1.95026
W198658	2016	h	0.52381	1.25789			-5	-0.537212	-2.06022	-1.39002	7	0.211718	-0.543477	2	0.786697	1.03464
W521824	2018	t	0.482759	-0.368177			12	-0.492545	-0.990657		8	0.211718	-1.4591
W242926	2016	h	0.5	0.536949		0.00344828	-7	-0.656637	-2.20065	-1.48898	-6	0.220003
w205240->W446295	2016	h				0.025	25	-0.745833	0.0461572	0.094401	-6	0.220003		-4	1.36168	2.52838
W205241->W242100	2016	t	0.44	-1.27982		0.125	-5	-0.537212	-1.06022	-0.390021	-6	0.220003	1.35962
w199247	2016	h			0.513889	0.444444	-2	0.641926	-0.849583	-0.241579	-6	0.220003	1.35962
W242469	2016	h	0.5	0.536949		0.75	5	1.05991	0.641905	1.10479	-6	0.220003	0.359623
W198985	2016	h	0.465891	-0.495839	0.473684		-7	-0.656637	-0.200646	0.511017	-6	0.220003		3	-0.142466	1.11902
W242728	2016	h	0.473782	-0.256918			0	-0.238649	0.290842		-6	0.220003	1.35962
W205179	2016	h	0.4375	-1.35552		0.5	-7	0.343363	-0.200646	0.511017	9	0.282554	1.62528
W199609	2014	t	0.507692	0.0810749			0	-0.430978	0.128359	0.416143	9	0.282554	1.62528
w242733->W521499	2016	h				0.776515	6	0.119627	0.712118	1.15427	-5	0.29084		1	-0.28414	0.950261
W205404	2016	t	0.52	1.14254			-6	0.403076			-5	0.29084
W521511	2018	t	0.534884	1.09846			2	-0.241108	-1.65998	-0.338585	-5	0.29084	0.444	-3	0.432513	1.61275
W199525	2016	t	0.461538	-0.627646	0.45	0.25	5	0.0599145	0.641905	1.10479	9	0.353391	-0.374724	3	-0.142466	1.11902
W199451	2016	t	0.533333	1.54627		0.25	-5	0.462788			10	0.353391	-0.290347
W205642	2016	h	0.490909	0.261681	0.472527	0.142857	1	-0.178936	0.361055	0.906863	-4	0.361676	-0.471623	0	1.64502
W198397	2014	t	0.505618	0.0275099			-1	0.490496	0.0422873	0.322805	-4	0.361676
W198394	2014	t	0.517241	0.327659			0	0.569022	-0.871641	-0.583857	-4	0.361676	1.52838	1	0.71586	-1.04974
W199600	2016	h	0.5	0.536949			9	0.298765	0.922756		-4	0.361676	-5.47162
W205546	2016	t	0.516129	1.02533			-7	0.343363	-0.200646	0.511017	-4	0.361676	-0.471623
W242720	2018	h	0.471698	-0.679384			-3	-0.61539	-0.994637	0.283354	-4	0.361676	0.528377	-1	-0.425813	-0.218492
w242801	2016	h				0.0333333	10	0.358477	-0.0070317	0.35219	10	0.424228
W242938	2016	t	0.5	0.536949		0.222222	-2	-0.358074	0.150417	-2.24158	10	0.424228	0.709653
W242781	2016	h	0.470958	-0.342439	0.488372	0.25	0	0.761351	0.290842		10	0.424228	0.709653
W242780	2016	t	0.52	1.14254	0.5		-9	-1.77606	-2.34107	-1.58794	10	0.424228	0.709653	-1	-0.425813	0.781508
w242727	2016	t				0.004	-6	-0.596924			-3	0.432513
W199478	2016	t	0.482759	0.0148895		0.25	-2	-0.358074	-3.84958	-3.24158	-3	0.432513
T450704	2014	h	0.481481	-0.595762			-2	0.411971	0.956216	1.22947	-3	0.432513
W446276->W521480	2018	t	0.485714	-0.285014			11	0.432599	-1.05759	0.341925	-3	0.432513	1.61275	0	-0.354977	0.865884
W205656	2018	h	0.481481	-0.404112			0	-0.390821	-0.793841	-1.48981	12	0.495065	-0.121593
W521986	2018	h	0.5	0.11694			1	0.684035	0.273091		12	0.495065	1.87841	-3	0.432513	1.61275
W199247	2015	h	0.513889	0.996719		0.00769231	-6	0.402829	1.8287	1.26573	-3	0.50335	1.61275	-3	0.50335	-0.387246
W242254	2016	h	0.46875	-0.409284		0.0714286	-2	0.641926			-2	0.50335
W408630	2016	t	0.5	0.536949		0.125	3	-0.0595107			-2	0.50335
W242314	2016	h	0.484848	0.0781695		0.181818	-7	0.343363			-3	0.50335	-0.387246
w205030	2016	t				1	1	-0.178936	0.361055	0.906863	-3	0.50335	-3.38725
W198649	2014	t					-2	0.411971	-0.043784	0.229467	-2	0.50335	1.69713
W205425	2015	t	0.448718	-0.564593			-3	0.609548			-3	0.50335	0.612754
W521481	2018	h	0.46875	-0.762335			-5	1.2349	-0.128501	1.13213	-2	0.50335	0.697131
W446801	2018	t	0.466667	-0.820953			1	-0.315965	-0.726909	0.585802	-2	0.50335	1.69713
W447123->W521483	2018	t	0.486486	-0.263287			-5	1.2349	-0.128501	1.13213	-2	0.50335	0.697131
W242138	2016	t	0.521739	1.1952	0.527778	0.166667	-1	0.701639	1.22063		12	0.565901		-1	0.574187	1.78151
W199075	2015	h	0.47619	0.0935716		0.222222	0	-0.183733	-0.960531	-1.04866	-2	0.574187	1.69713	-3	0.50335
W198399	2014	h	0.508929	0.112999			0	0.569022	1.12836		-1	0.574187	1.78151	-8	0.0783291	1.19087
W408728	2018	h	0.452381	-1.22291			-1	-0.465677	-1.86077		-1	0.574187	0.781508	11	-0.575772	0.79403
W205846	2018	t	0.478261	-0.494729			7	-0.866826	-1.32532	0.0394757	-1	0.574187	1.78151	10	-0.646609	-0.290347
W242120	2018	t	0.485714	-0.285014			14	0.657168	0.143207	0.568761	-1	0.574187	1.78151
W242076->W521493	2018	t	0.494118	-0.0485703			-5	0.234897	-1.1285	0.132129	-1	0.574187	0.781508
W205700	2016	h	0.428571	-1.62587		0.5	24	0.194454	-0.0240554	0.0449202	-1	0.645023	-1.21849	-1	-0.425813	0.781508
W102655	2015	t	0.458333	-0.334235	0.536842	0.525	-4	0.540642	-0.101043	-0.505733	-1	0.645023
W205210->W205386	2015	h	0.463415	-0.212502	0.5		-7	0.333923			-1	0.645023	0.781508
W205639	2015	h	0.477273	0.119499	0.469613		9	0.436423	-1.64438	-3.02024	-1	0.645023	-0.218492
W199860	2015	t	0.482759	0.250926	0.525424		11	0.574236			-1	0.645023	0.781508	-8	0.0783291	-0.809131
W242985	2018	h	0.533333	1.05483			-4	-0.690247	-3.06157	-1.79226	0	0.645023	-0.134116	4	0.92837	1.20339
W521529	2018	h	0.533333	1.05483			-3	0.38461	-1.99464	-0.716646	0	0.645023	1.86588
W521531	2018	t	0.456522	-1.1064			4	-0.0913956	-0.526113	0.812639	0	0.645023	1.86588
W408966	2018	t	0.487179	-0.243788			1	0.684035	-0.726909	0.585802	0	0.645023	0.865884
W242982	2016	h	0.466667	-0.472366			-1	0.701639	1.22063		29	0.69929	1.31281	-2	1.50335	2.69713
W205391	2016	t	0.511111	0.873388	0.482353	0.10989	-2	0.641926			0	0.71586	0.865884
W198394	2016	t	0.483485	0.036871		0.333333	-7	-0.656637			1	0.71586	-1.04974	2	-0.213303	1.03464
W447167	2018	h	0.5	0.11694			-4	0.309753	-1.06157	0.207741	1	0.71586		-7	-0.850834	-5.72475
W408651	2018	t	0.460177	-1.00355			1	0.684035	-1.72691		1	0.71586	1.95026	-1	0.574187	-1.21849
W447252	2018	t	0.473684	-0.623502			0	1.60918	0.206159		1	0.71586	0.950261	0	0.645023	1.86588
W408758	2018	t	0.483516	-0.346853			0	0.609179	-1.79384	-0.48981	1	0.71586	1.95026
W446054	2018	h	0.474747	-0.593585			0	1.60918	1.20616	1.51019	2	0.786697	2.03464
W447356	2018	h	0.47619	-0.552984			2	-0.241108	-1.65998	-0.338585	2	0.786697	1.03464
W447297	2018	t	0.488889	-0.195691			1	0.684035	0.273091		2	0.786697	0.0346382	9	0.282554
W446377	2018	t	0.511628	0.444113			1	0.684035	-1.72691	-0.414198	2	0.786697		-1	1.57419	0.781508
W242939	2016	h	0.428571	-1.62587			31	-0.387558	-0.532567	-0.608715	2	0.857534	1.03464	2	0.786697	0.0346382
W205225	2014	h	0.479167	-0.655537			-1	0.490496	0.0422873	0.322805	4	0.92837	2.20339	-5	0.29084
W103136	2014	t	0.522989	0.476065			-1	0.490496	-1.95771	-1.67719	4	0.92837	-1.79661
W102655	2014	t	0.536842	0.833804			0	0.569022	0.128359		4	0.92837	2.20339	-4	0.361676	-0.471623
W408984->W521479	2018	h	0.54	1.24241			0	0.609179	0.206159	0.51019	5	0.999207	-2.71223
W447286	2018	t	0.452632	-1.21586			11	0.432599	-2.05759	-0.658075	5	0.999207	-2.71223	15	-0.292425	-0.868462
W205495	2016	h	0.454545	-0.83939			0	0.761351			19	1.06176	-3.53095
W205251	2016	h	0.469388	-0.389973	0.472222	0.125	-4	0.522501			-8	1.07833
W205035	2016	t	0.512224	0.907092		0.2	-7	0.343363	-2.20065	-1.48898	-7	1.14917	2.27525
W446198	2018	h	0.5	0.11694			-5	0.234897	-0.128501	1.13213	-1	1.57419	2.78151
w447167	2016	h				0.00344828	-2	0.641926	1.15042	0.758421				1	0.71586
w447215	2016	h				0.00344828	-4	-0.477499	0.00999202	-0.34054
W408621	2015	t	0.454586	-0.424022		0.0037037	0	0.816267	-0.960531	-1.04866
W242998	2016	t	0.495339	0.395808		0.00416667	-2	0.641926	0.150417
W446173	2016	t	0.5	0.536949		0.005	6	1.11963	0.712118
W242178	2016	t	0.438048	-1.33892		0.00555556	6	0.119627	0.712118
W408727	2016	t	0.514286	0.969513		0.00625	1	-0.178936	-2.63895
W447020	2016	t	0.5	0.536949		0.00666667	-7	-0.656637	-1.20065	-0.488983				-2	0.50335	0.697131
W446109	2016	h	0.5	0.536949		0.00833333	4	0.000201861	0.571693	1.05531
W242754	2016	h	0.461538	-0.627646	0.440678	0.00909091	1	-1.17894	-0.638945	-1.09314
W447246	2016	h	0.516129	1.02533		0.00909091	-2	0.641926	-3.84958	-3.24158
W446496	2016	h	0.458042	-0.733518		0.0111111	24	-0.805546	-2.02406
W242971	2016	h	0.5	0.536949		0.0111111	-2	-0.358074	-0.849583	-0.241579				3	-0.142466	1.11902
W242804	2016	h	0.5	0.536949		0.0125	2	-0.119223	-0.568732	-0.043656
W205365	2016	t	0.510638	0.859072		0.0125	-2	-0.358074	-0.849583	-0.241579
W242894	2016	h	0.533333	1.54627		0.0166667	-7	0.343363	-2.20065	-1.48898
W446197	2016	h	0.449495	-0.992317		0.02	23	0.134741	-0.094268	-0.0045605
W408600	2016	t	0.435897	-1.40404		0.04	-2	-0.358074	0.150417	0.758421
W446170	2016	h	0.472222	-0.304147		0.0434783	6	0.119627
W242815	2016	t	0.44898	-1.00792		0.0434783	-6	-0.596924
W408812	2016	h	0.5	0.536949		0.0526316	-8	0.283651						-1	-0.425813	0.781508
w446188	2016	t				0.0555556	10	0.358477	0.992968
w242250->W521495	2016	h				0.0588235	-6	-0.596924						-2	0.50335	-0.302869
W447248	2016	t	0.459341	-0.694194		0.0606061	-1	-0.298361	-0.77937
W408984	2016	h	0.5	0.536949	0.474576	0.0625	-7	0.343363	-1.20065
w446051	2016	t				0.0625	6	0.119627	0.712118
W205656	2016	h	0.5	0.536949		0.0714286	-2	0.641926	1.15042	0.758421				12	0.495065	-0.121593
W447218	2016	t	0.48	-0.0686401		0.0714286	-4	-0.477499	-1.99001	-1.34054				-1	1.57419	2.78151
W242301	2015	h	0.4375	-0.833343		0.0833333	7	0.298611	0.285364					-8	-0.850834	-0.809131
W447256	2016	h	0.490741	0.256584		0.0833333	1	0.821064	1.36105	1.90686				-1	0.574187	1.78151
W447169	2016	h	0.5	0.536949		0.0833333	-1		-1.77937
W242058	2015	t				0.0858333	-8	-0.734983	0.758446	0.0371916				-10	-2.99251	-1.97788
W447246	2016	h	0.47619	-0.18399		0.0909091	6	0.119627	0.712118
W447168	2016	t	0.489362	0.214827		0.0909091	0	0.761351	1.29084	1.85738				-2	0.50335	-0.302869
W447170	2016	t	0.488889	0.200511		0.0952381	1	-0.178936	0.361055	0.906863						0.865884
W447247	2016	t	0.5	0.536949		0.0952381	-1	0.701639	1.22063					4	-0.0716295	1.20339
W205393	2015	t	0.462912	-0.224541		0.1	1	-0.114827	1.0746	1.06561				7	0.140881	-4.54348
W205391	2015	t	0.482353	0.241207		0.1	1	0.885173	1.0746	1.06561				-3	0.50335	0.612754
W446122	2016	h	0.480745	-0.0460957		0.1	4	1.0002
W242994	2016	h	0.517241	1.05901		0.1	4	1.0002	0.571693	1.05531
W242317	2016	h	0.515152	0.995729		0.105263	0	0.761351	1.29084	1.85738				-2	0.50335	-0.302869
W408951	2016	h	0.473684	-0.259879		0.111111	14	1.59733	0.273819	0.550113				0	0.645023	1.86588
w446121	2016	h				0.111111	5	-0.940086	-1.35809	-0.895214
W447140	2016	t	0.5	0.536949		0.111111	-4	-0.477499	-0.990008	-0.34054				1	0.71586
W205376	2016	t	0.461538	-0.627646		0.111111	5	1.05991	1.64191
W205479	2016	h	0.458333	-0.724695		0.114286	0	-0.238649	0.290842	0.857383				1	1.71586
W447035	2016	t	0.518519	1.09768		0.117647	-5	-0.537212	-2.06022	-1.39002
w447253	2016	t				0.129167	-3	0.582214						-4	0.361676	0.528377
w205544	2016	h				0.133333	28	-0.566696	-0.743205	-0.757157						0.865884
W447258	2016	t	0.5	0.536949		0.133333	-1	-1.29836	-0.77937
W447216	2016	t	0.5	0.536949		0.133333	-4	-0.477499	-0.990008	-0.34054
W199599	2015	t				0.142857	-10	0.127204	1.68819	0.808654
w242686->W521473	2016	t				0.142857	28	-0.566696	0.256795	0.242843				-1	-0.425813	0.781508
W242593	2016	t	0.466667	-0.472366		0.142857	-2	1.64193	0.150417	0.758421
W446149	2016	h	0.466667	-0.472366		0.153846	4	1.0002
W446171	2016	t	0.48	-0.0686401		0.153846	9	0.298765	0.922756					15	-0.292425	-0.868462
W205700	2015	h				0.166667	0	0.816267	-0.960531	-1.04866
W408724	2016	h	0.453079	-0.883788		0.166667	5	1.05991	1.64191
W144305	2016	t	0.451613	-0.928187		0.166667	-6	0.403076	-0.130433
W408988	2016	t	0.517857	1.07765		0.166667	-1		-1.77937
W242942	2015	t				0.176471	3	1.02299	1.14485	1.29415
W242318	2016	h	0.456522	-0.77955		0.181818	6	-0.880373	-0.287882	-0.845733				-4	0.361676	0.528377
W205392	2015	t	0.437735	-0.827708		0.2	1	-0.114827	-3.9254
W447287	2016	h	0.443684	-1.16826		0.2	5	1.05991						2	-0.213303	0.0346382
W408748	2016	h	0.506667	0.738813		0.2	0	-0.238649	-1.70916	-1.14262
W408991	2016	t	0.512403	0.912509		0.2	-8	0.283651						-5	0.29084	1.444
w446187	2016	t				0.2	10	0.358477	-0.0070317	0.35219				0	0.645023	1.86588
w447486	2016	t				0.214286	5	1.05991	0.641905	1.10479
W144305->W521512	2015	t				0.222222	-3	-0.390452	-0.065915	-0.391464				-7	0.220003
W446500	2016	h	0.5	0.536949		0.235294	24	0.194454	-0.0240554	0.0449202				-1	0.574187	1.78151
W242315	2015	h	0.416484	-1.33682		0.238095	1	-0.114827	1.0746	1.06561				-6	0.29084
W242742	2015	t	0.5	0.663981		0.238095	-1	0.747361	2.00434
W205302	2015	h	0.5	0.663981		0.25	-3	-0.390452	-0.065915	-0.391464
W199600	2015	h				0.25	-10	0.127204	1.68819	0.808654				9	0.282554
W446194	2016	h	0.453571	-0.868883		0.25	20	-1.0444	-0.304906
W447254	2016	h	0.514286	0.969513		0.25	-3	0.582214
W447257	2016	h	0.516854	1.04728		0.25	1	-0.178936	0.361055	0.906863
W205385	2015	t	0.484314	0.288182		0.263158	-8	0.265017
W242325	2016	h	0.52	1.14254	0.464878	0.266667	-5	-0.537212	-2.06022	-1.39002
W447249	2016	h	0.521994	1.20291		0.266667	-1	0.701639	1.22063					2	-0.213303	1.03464
w408834->W529650	2016	h				0.272727	-9	-2.77606	-2.34107	-1.58794						1.86588
W447286	2016	t	0.465116	-0.519311		0.272727	5	1.05991						5	0.999207	-2.71223
W198398	2015	t	0.454545	-0.424982		0.285714	-3	-0.390452	0.934085	0.608536
W205384	2015	t	0.52	1.14312		0.285714	-6	0.402829	0.828701	0.265729				-5	0.29084	0.444
w199332>W521500	2016	t				0.285714	-1	-2.29836	-2.77937
W198844	2016	t	0.5	0.536949		0.285714	-2	-0.358074	-0.849583
W446150	2016	t	0.419355	-1.90494		0.285714	6	0.119627	0.712118	1.15427				0		-0.134116
W446269	2016	t	0.484375	0.0638326		0.3	5	0.0599145	-1.35809	-0.895214
W205626	2016	t	0.440404	-1.26759		0.3	8	0.239052	-0.147457
W242754	2016	h	0.5	0.536949	0.440678	0.307692	4	1.0002	-1.42831	-0.944695
W242754	2015	h	0.440678	-0.757208		0.333333	0	0.816267	0.0394687	-0.0486582
W205172	2015	h	0.478261	0.143172		0.333333	-7	0.333923	1.79357	1.15146				-7	0.220003
W242743	2015	t	0.452381	-0.476838		0.333333	-2	-0.321546	0.969213	0.722804
W242256	2015	t				0.333333	-7	-0.666077	0.793574	-0.84854
W328571	2016	h	0.434783	-1.4378		0.333333	-6	0.403076
W199183	2016	h	0.488468	0.187756		0.333333	-1	-0.298361	0.22063	-1.1921				1	0.71586	1.95026
W446193	2016	t	0.5	0.536949		0.333333	20	-1.0444	-0.304906
W242731	2016	t	0.465116	-0.519311		0.333333	-1	-0.298361	-0.77937	-0.192098
W242910	2016	t	0.483871	0.0485708		0.333333	24	0.194454	-0.0240554	0.0449202
W242893	2016	t	0.52381	1.25789		0.333333	-4	0.522501						2	0.786697	1.03464
W242057	2015	h				0.363636	-8	-0.734983	0.758446	0.0371916
w446514	2016	h				0.375	28	-1.5667	-0.743205
W408990	2016	t	0.478261	-0.1213		0.375	4	0.000201861	0.571693	1.05531
W205388	2015	t	0.481481	0.220329		0.4	-3	-0.390452	-0.065915	-0.391464				-9	0.0783291	-0.893508
w408987->W529660	2016	h				0.4	10	0.358477	0.992968					1	-0.28414	0.950261
W242892	2016	t	0.5301	1.44837		0.4	-6	0.403076	0.869567	1.5605				1	0.71586
W408833	2016	t	0.512821	0.925148		0.4	-3	0.582214
W446051	2016	t	0.54578	1.92316		0.4	14	1.59733	0.273819	0.550113
W447299	2016	t	0.484969	0.0818203		0.444444	24	-0.805546	-0.0240554					18	0.920085
W408728	2016	h	0.478221	-0.122495		0.461538	4	-0.999798	-0.428307	0.0553055				-1	0.574187	0.781508
W242467	2016	h	0.430769	-1.55932		0.466667	27	-1.62641	-1.81342	-1.80664
W242913	2015	t				0.5	-4	-0.459358	0.898957
W242936	2016	h	0.482759	0.0148895		0.5	3	-0.0595107					1.86588
W198969	2016	h	0.516129	1.02533		0.5	-3	-2.41779	-3.9198
W199522	2016	t	0.458333	-0.724695	0.481318	0.5	3	-0.0595107	0.50148	1.00582
W446119	2016	t	0.419792	-1.89172		0.5	5	0.0599145	-0.358095
W446499	2016	t	0.446809	-1.07366		0.5	24	0.194454	-0.0240554	0.0449202
W447255	2016	t	0.470588	-0.353623		0.5	0	0.761351	0.290842					-2	-0.49665	-5.30287
W242745	2015	t	0.470588	-0.0406423		0.535714	0	-0.183733	0.0394687	-0.0486582				-2	0.574187	-0.302869
W447298	2016	h	0.495716	0.407233		0.555556	20	-1.0444	-1.30491					-1	1.57419	1.78151
W242080	2016	t	0.454545	-0.83939		0.571429	-1	-0.298361	0.22063	-1.1921
W408989	2016	t	0.45	-0.977024		0.583333	4	2.0002	1.57169	2.05531
W447245	2016	h	0.451613	-0.928187		0.6	-6	-0.596924
W205653	2016	h	0.528302	1.39392		0.6	-2	-0.358074	0.150417	0.758421
w447261	2016	t				0.6	-2	0.641926	-0.849583	-0.241579
W447171	2016	t	0.5	0.536949		0.615385	0	-0.238649	0.290842	0.857383
W446118	2016	t	0.5	0.536949		0.622222	6	-0.880373
W199595	2015	t	0.453125	-0.459012		0.666667	-9	1.19611	2.72332					4	0.92837	-0.796608
W205196	2016	h	0.454545	-0.83939		0.666667	4	1.0002
W205654	2016	h	0.431406	-1.54004		0.692308	6	0.119627	-2.28788
W446123	2016	t	0.5	0.536949		0.714286	4	1.0002						-1	0.574187
W447296	2016	h	0.462567	-0.596507		0.727273	20	-0.0443965	-0.304906					2	-0.213303	1.03464
w447297	2016	t				0.727273	17	0.776466	1.48446					2	0.786697	0.0346382
W242997	2016	h	0.467262	-0.454343		0.875	4	2.0002	1.57169	2.05531
W446198	2016	h	0.487805	0.167688		1	24	-0.805546	-0.0240554					-1	1.57419	2.78151
W447219	2016	h	0.5	0.536949		1	-4	-0.477499	-1.99001	-1.34054
w242891	2016	h				1	-6	0.403076	0.869567	1.5605
W408993	2016	t	0.458333	-0.724695		1	3	0.940489	1.50148	2.00582
w447300	2016	t				1.2	27	-1.62641	-1.81342	-1.80664								0.004	0.432513
W242616	2016	t	0.5	0.536949		1.2	20	-1.0444	-1.30491									0.00454545	0.0783291	0.004
W205816	2014	h	0.446809	-1.49111			1	-1.35245	-0.78557	-0.490519								0.00769231	-0.434099	0.00454545
W199180	2014	h	0.457831	-1.20647			6	0.0401738	0.644787	-0.0238294								0.0357143	-0.859119	0.00769231
W199188	2014	h	0.468468	-0.931794			-1	0.490496	0.0422873									0.0909091	-0.717446	0.0357143
W205639	2014	h	0.469613	-0.902232			0	0.569022	-0.871641	-0.583857				-8	-0.921671	-0.809131		0.10989	0.71586	0.0909091
W205643	2014	h	0.474877	-0.766296			-1	-0.509504	0.0422873									0.125	0.220003	0.10989
W199183	2014	h	0.481281	-0.600944			1	-0.352453	0.21443	0.509481								0.125	0.50335	0.125
W199868	2014	h	0.481481	-0.595762			2	0.726072	0.300501	0.602819				4	-0.0716295	1.20339		0.130435	0.0783291	0.125
W205454	2014	h	0.481481	-0.595762			-1	0.490496	-1.95771									0.166667	-0.00079298	0.130435
W205362	2014	h	0.482759	-0.562782			8	0.197225	-0.183071	-1.83715				-7	0.149166			0.166667	0.565901	0.166667
W205814	2014	h	0.482762	-0.562694			0	0.569022	0.128359	0.416143				2	-0.213303	1.03464		0.2	-0.567487	0.166667
W199840	2014	h	0.485983	-0.479517			0	-0.430978	0.128359									0.2	1.14917	0.2
W198755	2014	h	0.486014	-0.47872			-1	-0.509504	-0.957713	-0.677195				-8	-0.921671	0.190869		0.222222	-0.213303	0.2
W199497	2014	h	0.486486	-0.466519			-6	0.0978694	0.611931	0.856115				-8	0.0783291			0.222222	0.424228	0.222222
W205813	2014	h	0.489204	-0.396351			0	0.569022	0.128359									0.25	-0.354977	0.222222
W205863	2014	h	0.490196	-0.370727			6	0.0401738	-1.35521									0.25	0.353391	0.25
W205640	2014	h	0.493333	-0.289714			-1	1.4905	2.04229	2.32281								0.25	0.353391	0.25
W205642	2014	h	0.494208	-0.267119			-1	0.490496	0.0422873	0.322805				-4	0.361676	-0.471623		0.25	0.432513	0.25
W205210->W205386	2014	h	0.5	-0.117562			0	0.569022	0.128359	0.416143				-7	0.149166			0.333333	0.211718	0.25
W205459	2014	h	0.5	-0.117562			0	-0.430978	0.128359									0.333333	0.71586	0.333333
W199656	2014	h	0.5	-0.117562			1	-0.352453	0.21443									0.363636	0.149166	0.333333
W102400	2014	h	0.506173	0.041838			0	-0.430978	0.128359									0.555556	-0.638324	0.363636
W205818	2014	h	0.511628	0.182703			3	-0.195402	0.386573					-7	-0.850834	-0.724754		0.583333	-1.22159	0.555556
W144013	2014	h	0.517241	0.327659			-1	-0.509504	-0.957713	-0.677195								1	-0.354977	0.583333
W199073/8?	2014	h	0.517241	0.327659			1	-0.352453	0.21443	0.509481								1	0.50335	1
W205645	2014	h	0.526316	0.561985			3	-0.195402	0.386573	-2.30384										1
W198960	2014	h	0.537634	0.854264			2	-0.273928	0.300501	0.602819
W199253	2014	h	0.555556	1.31704			-1	0.490496	-1.95771	-1.67719
W101587	2014	h					9	-0.72425	-1.097					-8	0.0783291
W199247	2014	h					-2	0.411971	0.956216	1.22947				-6	0.220003	1.35962
l28742	2014	h					-1	0.490496	0.0422873	0.322805				-6	0.220003	1.35962
W205426	2014	h					-1	0.490496	0.0422873	0.322805				-1	-0.425813
W199385	2014	h					-2	-0.588029	-1.04378	-0.770533				10	0.424228
W199173	2014	h					-3	0.333446	0.870145	0.136129
W199301	2014	h					-3	1.33345	0.870145
W199760	2014	h					-2	0.411971	0.956216	1.22947
W199160	2014	h					0	-0.430978	0.128359	0.416143
W199694	2014	t	0.444444	-1.55216			8	0.197225	0.816929
W205192	2014	t	0.44695	-1.48746			3	-0.195402	-0.613427
W205876	2014	t	0.465347	-1.01241			9	-0.72425	-1.097					-3	0.432513	0.612754
W199537	2014	t	0.473118	-0.811723			0	-0.430978	0.128359					-1	0.574187
W205215	2014	t	0.478261	-0.678927			0	0.569022	1.12836
W205458	2014	t	0.489362	-0.392272			0	-0.430978	0.128359					7	0.140881	-4.54348
W205404	2014	t	0.489431	-0.390486			-1	0.490496	0.0422873	0.322805				-5	0.29084
W205024	2014	t	0.490267	-0.368898			-2	0.411971	0.956216	1.22947				-8	-0.921671	-0.809131
W205034	2014	t	0.491935	-0.32581			1	-0.352453	0.21443					16	-0.221588	-3.78409
W199086	2014	t	0.499044	-0.142244			1	-1.35245	-1.78557	-1.49052
W199861	2014	t	0.5	-0.117562			1	-0.352453	0.21443
W199853	2014	t	0.5	-0.117562			2	0.726072	0.300501	0.602819
W199522	2014	t	0.502033	-0.0650766			2	-0.273928	0.300501	0.602819
W205456	2014	t	0.507692	0.0810749			-2	0.411971	0.956216	1.22947
W205195	2014	t	0.510638	0.157149			2	-0.273928	-0.699499
W205026	2014	t	0.511111	0.169358			-1	0.490496	-1.95771
W205815	2014	t	0.511417	0.177249			3	-0.195402	0.386573	-2.30384				-3	-0.567487
W199855	2014	t	0.512821	0.2135			1	0.647547	1.21443	1.50948				10	-0.646609	-1.29035
W199496	2014	t	0.513158	0.222212			-6	0.0978694	0.611931	0.856115				5	-0.00079298	-4.71223
W233559	2014	t	0.521748	0.444032			-1	-0.509504	0.0422873
W199860	2014	t	0.525424	0.53895			0	0.569022	0.128359	0.416143				10	0.424228
W205455	2014	t	0.535714	0.804681			-1	-0.509504	-0.957713
W205644	2014	t	0.558824	1.40143			1	-0.352453	0.21443	0.509481				-8	0.0783291	1.19087
W199856	2014	t					-1	0.490496	0.0422873	0.322805				-8	0.0783291
W205402	2014	t					-2	-0.588029	-0.043784	0.229467				-4	-0.638324
W205425	2014	t					-2	0.411971	-0.043784	0.229467				-4	0.432513
W205168	2014	t					-3	0.333446	-0.129855	0.136129				-3	0.432513
W198747	2014	t					-3	1.33345	0.870145
W205403	2014	t					-2	-0.588029	-1.04378	-0.770533
W205023	2014	t					-2	0.411971	0.956216	1.22947
W199857	2014	t					-1	0.490496	0.0422873	0.322805
W198897	2014	t					-1	0.490496	0.0422873	0.322805
W242984	2015	h	0.407407	-1.55428			28	-1.25436	-0.976951					4	-0.0716295	1.20339
W205200	2015	h	0.446296	-0.62262			10	0.50533	0.390747
W408658	2015	h	0.449888	-0.536554			8	-0.632483	-0.679508	-0.134508
W242327	2015	h	0.457595	-0.351913			-6	-0.597171	-1.1713	-1.73427
W242791	2015	h	0.459016	-0.317871			21	-0.736701	-2.22285
W242669	2015	h	0.461538	-0.257449			10	0.50533	-0.609253	0.0940296
W242779	2015	h	0.462963	-0.223322			15	-1.15014	-0.433613					-7	1.22	2.27525
W242325	2015	h	0.464878	-0.177437			9	0.436423	0.35562	-0.0202391
W242783	2015	h	0.466667	-0.134592			18	0.0565797	0.67177					-8	-0.850834	-0.809131
W205343	2015	h	0.470805	-0.0354495			-3	-0.390452	-0.065915	-0.391464
W198985	2015	h	0.473684	0.0335285			-6	0.402829						-8	-0.850834	0.190869
W408984	2015	h	0.474576	0.0548998			25	-0.461076	-1.08233
W205723	2015	h	0.477226	0.118372			19	0.125486	-1.2931
W242784	2015	h	0.478261	0.143172			18	-0.94342	-0.32823	1.00818
W242249	2015	h	0.479167	0.164873			-4	-0.459358	0.898957	0.494267				-3	-0.49665
W199533	2015	h	0.481481	0.220329			-3	0.609548	1.93409	1.60854
W205013	2015	h	0.484375	0.28965			-4	-0.459358	0.898957
W242781	2015	h	0.488372	0.385409			11	0.574236	0.425875	1.2083				-1	0.645023	-5.21849
W242316	2015	h	0.490295	0.431474			20	0.194392	-1.25797	0.236717				-2	-0.425813
W242802	2015	h	0.492958	0.495268			10	-0.49467	-3.60925	-2.90597				5	-0.00079298	-0.712231
W242306	2015	h	0.5	0.663981			-4	-0.459358	-0.101043	-0.505733
W242725	2015	h	0.5	0.663981			-4	-0.459358
W205086	2015	h	0.5	0.663981			11	0.574236	0.425875	1.2083
W242985	2015	h	0.5	0.663981			26	-0.39217	-0.0472066
W242778	2015	h	0.504902	0.781429			9	0.436423	-0.64438	-0.0202391
W242801	2015	h					11	0.574236						10	0.353391	0.709653
W205138	2015	t	0.418182	-1.29615			28	0.745642	1.02305
U2907	2015	t	0.432692	-0.948522			24	-0.529983	-3.11746
W408651	2015	t	0.447368	-0.596924			15	-1.15014	-0.433613					-4	-1.56749
W199525	2015	t	0.45	-0.533878			10	0.50533	-0.609253	0.0940296				5	-0.00079298	1.28777
W205197	2015	t	0.453886	-0.440786			11	0.574236	0.425875	1.2083
W242543	2015	t	0.454545	-0.424982			6	0.229704	-0.749764	-1.36305
W242330	2015	t	0.458333	-0.334235			-8	0.265017	1.75845	1.03719
W205497	2015	t	0.46875	-0.0846813			0	-0.183733	1.03947	-0.0486582				4	0.92837
L28779	2015	t	0.472222	-0.00149659			8	-0.632483	-0.679508	-0.134508
W205496	2015	t	0.476923	0.111123			-6	-0.597171	-1.1713	-1.73427				4	0.92837
W242470	2015	t	0.477778	0.131599			-7	0.333923	1.79357	1.15146				1	-0.213303	-0.0497387
W242735	2015	t	0.478261	0.143172			-3	-0.390452	0.934085	-3.39146				-10	0.00749254	0.0221154
W242054	2015	t	0.478261	0.143172			9	0.436423	0.35562	-0.0202391
W144889	2015	t	0.48	0.184837			21	-0.736701	-2.22285
W199522	2015	t	0.481318	0.216411	0.502033		10	0.50533	0.390747	-0.90597
W242756	2015	t	0.485714	0.321735			11	0.574236
W242718	2015	t	0.487805	0.37182			-5	-0.528265
W205846	2015	t	0.488372	0.385409			9	-0.563577	0.35562	0.979761			-3.13412	0	0.71586	1.86588
W242937	2015	t	0.49505	0.545381			2	-0.0459207	0.109724	-1.82012				4	-0.0716295	1.20339
W242780	2015	t	0.5	0.663981			11	0.574236	0.425875	1.2083				-10	-1.99251	-1.97788
W205602	2015	t	0.5	0.663981			-4	-0.459358
W242726	2015	t	0.5	0.663981			6	0.229704	1.25024	1.63695
W242118	2015	t	0.5	0.663981			10	0.50533	0.390747	1.09403
W242790	2015	t	0.508772	0.874131			19	1.12549	-2.2931
W205199	2015	t	0.517173	1.07541			10	0.50533	0.390747
W205400	2015	t	0.519798	1.13829			10	-0.49467	-3.60925	-2.90597				6	0.070044
W242786	2015	t	0.52	1.14312			20	1.19439	-0.257974
W242138	2015	t	0.527778	1.32946			13	0.712048	1.49613	-2.56316				-2	0.574187
W205198	2015	t	0.533333	1.46255			10	0.50533	-1.60925	-0.90597
W199695	2015	t	0.533333	1.46255			20	0.194392	-1.25797	0.236717
W205183	2016	h	0.428571	-1.62587			1	0.821064	1.36105	1.90686
W199698	2016	h	0.428571	-1.62587			17	0.776466	1.48446
W408693	2016	h	0.4375	-1.35552			24	0.194454	-0.0240554	0.0449202				-2	-0.49665	0.697131
W205341	2016	h	0.4375	-1.35552			-3	-1.41779	-1.9198
W446172	2016	h	0.44	-1.27982			8	0.239052	-0.147457	0.253228
W447295	2016	h	0.450113	-0.973591			6	0.119627	0.712118
W205309	2016	h	0.451766	-0.923542			-6	-2.59692	-4.13043	-3.4395
W242831	2016	h	0.454545	-0.83939			-9	0.223938	0.658929	0.412056
W242050	2016	h	0.454545	-0.83939			-2	1.64193	1.15042	1.75842
W205828	2016	h	0.461538	-0.627646			3	0.940489	1.50148	2.00582
W242305	2016	h	0.465116	-0.519311			-7	0.343363	0.799354	1.51102
W205115	2016	h	0.472222	-0.304147			-9	-1.77606	-2.34107	-1.58794
W242713	2016	h	0.478261	-0.1213			-8	-0.716349
W408722	2016	h	0.487805	0.167688			-2	0.641926	0.150417
W446337	2016	h	0.5	0.536949			33	-0.268133	0.607858					0	0.645023	-5.13412
W199689	2016	h	0.5	0.536949			33	-1.26813	-0.392142	-0.509753
W447259	2016	h	0.511628	0.889036			-1	-1.29836	-0.77937
W242665	2016	h	0.512821	0.925148			33	-0.268133	0.607858					3	0.857534	-1.88098
W205346	2016	h	0.52381	1.25789			-2	-0.358074	-3.84958	-3.24158
W242222	2016	h	0.527778	1.37805			-2	-0.358074	0.150417	-2.24158
W242321	2016	h	0.533333	1.54627			-6	-0.596924	-0.130433	0.560498
W447456	2016	t	0.421053	-1.85354			1	0.821064	1.36105	1.90686				1	0.71586	1.95026
W446200	2016	t	0.448203	-1.03144			23	0.134741	-0.094268	-0.0045605
W242837	2016	t	0.458333	-0.724695			-6	-0.596924	-0.130433	0.560498
W242836	2016	t	0.46875	-0.409284			-7	-0.656637	-0.200646	0.511017				-4	0.361676	0.528377
W408830	2016	t	0.473684	-0.259879			8	0.239052	-0.147457	0.253228
W446335	2016	t	0.48	-0.0686401			33	-1.26813	-0.392142	-0.509753				1	-0.28414	0.950261
W447455	2016	t	0.48	-0.0686401			-2	1.64193	1.15042	1.75842				2	0.786697
W447252	2016	t	0.484211	0.0588524			-2	0.641926	1.15042	0.758421				1	0.71586	0.950261
W205843	2016	t	0.484848	0.0781695			6	0.119627	-2.28788
W242719	2016	t	0.486122	0.116717			-9	0.223938	0.658929	0.412056
W446120	2016	t	0.490741	0.256584			5	-0.940086	-1.35809	-0.895214
W242808	2016	t	0.5	0.536949			-2	0.641926	1.15042					-2	1.50335	2.69713
W242813	2016	t	0.5	0.536949			-7	-0.656637	-0.200646	0.511017				-1	-0.425813	-0.218492
W205602	2016	t	0.5	0.536949	0.5		-8	-0.716349	-0.270858	0.461537
W242291	2016	t	0.5	0.536949			-5	-0.537212	-2.06022	-1.39002
W205722	2016	t	0.5	0.536949			-2	0.641926	-0.849583	-0.241579
W242543	2016	t	0.5	0.536949	0.454545		0	-0.238649	0.290842
W446050	2016	t	0.5	0.536949			0	0.761351
W242105	2016	t	0.5	0.536949			24	0.194454	-0.0240554	0.0449202
W199853	2016	t	0.500361	0.547873			-3	-2.41779	-3.9198
W408832	2016	t	0.50641	0.731049			20	-0.0443965	-0.304906					1	0.71586	0.950261
W242699	2016	t	0.515152	0.995729			-6	-2.59692	-4.13043	-3.4395				-1	-0.425813	-0.218492
W242579	2016	t	0.52	1.14254			-2	-0.358074	-2.84958	-2.24158				2	0.786697	2.03464
W447496	2018	h	0.449438	-1.30571			1	-0.315965	-0.726909	0.585802				-4	0.361676	1.52838
W446389	2018	h	0.456522	-1.1064			14	-1.34283	-1.85679	-0.431239				3	0.857534	1.11902
W242895	2018	h	0.458333	-1.05543			1	-1.31596	-1.72691	-0.414198				10	-0.646609	-0.290347
W521181	2018	h	0.459459	-1.02374			12	-0.492545	-0.990657	0.417537				2	-0.213303	0.0346382
W408834->W529650	2018	h	0.461538	-0.965245			-3	0.38461	-0.994637	0.283354			1.86588	-8	-0.921671	0.190869
W242856	2018	h	0.462963	-0.925164			2	0.758892	-0.659977	0.661415
W242854->W529653	2018	h	0.463415	-0.912455			-2	0.459466	0.0722946	1.35897
W521738	2018	h	0.465116	-0.864576			7	-0.866826	-1.32532	0.0394757
W446571	2018	h	0.466667	-0.820953			6	0.0583172	-1.39225	-0.0361365				-7	0.149166	-0.724754
W446282	2018	h	0.467742	-0.790699			16	-0.193119	-1.72293	-0.280014
W529570	2018	h	0.469136	-0.75148			-4	0.309753	-0.0615694	1.20774				-7	-0.850834	0.275246
W521993	2018	h	0.470588	-0.710613			3	0.833748	-0.593045					2	-0.213303	-0.965362
W521797	2018	h	0.472527	-0.656049			11	-0.567401	-1.05759	0.341925						0.865884
W242932->W529632	2018	h	0.473684	-0.623502			-3	0.38461	-0.994637	0.283354				-4	-0.638324	0.528377
W577705	2018	h	0.47619	-0.552984			4	-0.0913956	-0.526113	-0.187361				-1	0.574187	1.78151
W577702	2018	h	0.478261	-0.494729			2	-0.241108	-1.65998	-0.338585
W577707	2018	h	0.48	-0.445796			3	0.833748	0.406955	0.737027
W408641	2018	h	0.482759	-0.368177			1	0.684035	-1.72691	-1.4142
W446399	2018	h	0.485714	-0.285014			4	-0.0913956	-0.526113	0.812639
W242325	2018	h	0.488372	-0.210232			-4	0.309753	-0.0615694	1.20774
W446384	2018	h	0.488372	-0.210232			1	-0.315965	-1.72691	-0.414198
W577033	2018	h	0.489362	-0.182387			1	-0.315965	-0.726909	0.585802				-1	0.574187	1.78151
W577138	2018	h	0.489362	-0.182387			1	0.684035	-0.726909	0.585802				9	0.282554
W521990	2018	h	0.49	-0.164428			3	-0.166252	-0.593045	0.737027
W521166	2018	h	0.490196	-0.158911			2	-0.241108	-1.65998	-0.338585						-1.13412
W529566	2018	h	0.494118	-0.0485703			-5	0.234897	-1.1285	0.132129
W242283	2018	h	0.5	0.11694			-5	0.234897	-1.1285	0.132129				-1	1.57419	0.781508
W521204	2018	h	0.5	0.11694			2	0.758892	0.340023					-1	0.574187	-2.21849
W577395	2018	h	0.5	0.11694			11	-0.567401	-1.05759	0.341925				2	-0.213303
W412594	2018	h	0.5	0.11694			17	0.881737	0.344003	1.7956				3	-1.14247	0.119015
W529525	2018	h	0.5	0.11694			2	0.758892	-2.65998	-1.33859
W446932	2018	h	0.5	0.11694			7	0.133174	-1.32532	0.0394757
W521762	2018	h	0.5	0.11694			11	0.432599	-0.0575894	1.34192
W446568	2018	h	0.5	0.11694			12	0.507455	0.0093426	1.41754
W577725	2018	h	0.510638	0.416268			14	0.657168	0.143207	0.568761				-2	-0.49665	-1.30287
W242222	2018	h	0.511111	0.429572			0	0.609179	-1.79384	-0.48981				1	-0.28414	-1.04974
W577034	2018	h	0.512821	0.477669			1	-0.315965	-0.726909	0.585802
W446933	2018	h	0.517241	0.602058			1	-0.315965	-0.726909	0.585802				-8	1.07833	1.19087
W521753	2018	h	0.52	0.679677			12	0.507455	0.0093426	1.41754				-1	-0.425813	0.781508
W446521	2018	h	0.52	0.679677			5	-0.0165392	-1.45918	-0.111749
W529580	2018	h	0.521739	0.72861			-2	-0.540534	-0.927705	0.358966				3	0.857534	1.11902
W521949	2018	h	0.527273	0.884308			11	0.432599	-2.05759	-0.658075
W446304	2018	h	0.53125	0.996216			3	-0.166252	-0.593045	0.737027				-8	-0.921671	0.190869
W577584	2018	h	0.53125	0.996216			5	-0.0165392	-0.459181	0.888251
W521994	2018	h	0.54717	1.44415			13	-0.417688	-3.92373	-2.50685				9	-1.71745	-0.374724
W446093	2018	h	0.547368	1.44974			14	-0.342832	-0.856793	0.568761
W242870	2018	h	0.55102	1.55249			1	-0.315965	-0.726909	0.585802
W242314	2018	h	0.56	1.80515			-1	-0.465677	-0.860773
W205611	2018	t	0.439024	-1.59872			14	-1.34283	-1.85679	-0.431239				-1	-1.42581	-0.218492
W521997	2018	t	0.462963	-0.925164			0	-0.390821	-0.793841	0.51019				-1	-0.425813	0.781508
W447343	2018	t	0.463158	-0.919679			11	-0.567401	-1.05759	0.341925				4	0.92837	-1.79661
W577028	2018	t	0.463415	-0.912455			-1	0.534323	0.139227	1.43458
W408730	2018	t	0.475	-0.58648			-2	-0.540534	-0.927705	0.358966
W577682	2018	t	0.48	-0.445796			1	-0.315965	-0.726909	0.585802
W577012	2018	t	0.483871	-0.336879			3	0.833748	-0.593045
W529562	2018	t	0.484211	-0.327325			2	-0.241108	-1.65998	-0.338585						-4.13412
W529658	2018	t	0.485294	-0.296836			-2	0.459466	0.0722946	1.35897
W521998	2018	t	0.487179	-0.243788			0	-0.390821	-0.793841	0.51019
W577108	2018	t	0.490566	-0.148501			2	-0.241108	-2.65998	-1.33859				-1	-0.425813	0.781508
W577977	2018	t	0.494382	-0.0411316			12	0.507455	-1.99066	-0.582463
W529648	2018	t	0.5	0.11694			-4	0.309753	-0.0615694	1.20774				-7	-0.850834	-0.724754
W529581	2018	t	0.5	0.11694			-2	-0.540534	-0.927705	0.358966				-7	-0.850834	-3.72475
W529561	2018	t	0.5	0.11694			-1	-0.465677	-1.86077	-0.565422				-6	-0.779997	0.359623
W529565	2018	t	0.5	0.11694			-5	0.234897	-0.128501	1.13213				-5	0.29084	-0.556
W447338	2018	t	0.5	0.11694			3	-0.166252	-0.593045	0.737027				-2	-0.49665	0.697131
W577035	2018	t	0.5	0.11694			1	-0.315965	-0.726909	0.585802				2	-0.213303	0.0346382
W529582->W529633	2018	t	0.5	0.11694			-3	0.38461	-0.994637	0.283354
W577819	2018	t	0.5	0.11694			-1	0.534323	0.139227	1.43458
W521029	2018	t	0.5	0.11694			8	-0.79197	-2.25839	-0.884912
W577727	2018	t	0.5	0.11694			11	0.432599	-2.05759	-0.658075
W578012	2018	t	0.5	0.11694			12	0.507455	0.0093426	1.41754
W578019	2018	t	0.5	0.11694			13	-0.417688	-0.923725	0.493149
W242853	2018	t	0.506667	0.304519			-1	-0.465677	-0.860773	0.434578				-2	-0.49665	-1.30287
W521893	2018	t	0.506667	0.304519			5	-0.0165392	-1.45918	-0.111749
W521168	2018	t	0.507692	0.333377			3	-0.166252	-0.593045	0.737027
W521999	2018	t	0.516129	0.57076			-3	0.38461	-3.99464	-2.71665				11	0.424228	0.79403
W408921	2018	t	0.525	0.820361			7	0.133174	-1.32532	0.0394757
W242447	2018	t	0.529412	0.944494			3	-0.166252	-0.593045					-1	-0.425813
W577806	2018	t	0.529412	0.944494			-3	0.38461	0.00536262	1.28335
W242413	2018	t	0.538462	1.19913			-2	-0.540534	-0.927705	0.358966				-8	-0.921671	0.190869
W521256	2018	t	0.538462	1.19913			12	0.507455	0.0093426	1.41754
W521996	2018	t	0.539474	1.2276			-5	-0.765103	-2.1285	-0.867871
W328711	2018	t	0.545455	1.39589			0	0.609179	0.206159	0.51019
W521817	2018	t	0.552632	1.59782			2	-0.241108	-0.659977	0.661415				-6	0.220003	0.359623
W446336	2016	t	0.45	-0.977024			33	-0.268133	0.607858

## Sheet: hperl_repeat
prev_current	ID	hperl
prev	W102655	0.7
current	W102655	0.35
prev	W144305	0.222222
current	W144305	0.222222
prev	W198649	0.166667
current	W198649	0.166667
prev	W199160	0.166667
current	W199160	0.09375
prev	W199173	0.6
current	W199173	1
prev	W205196	0.6
current	W205196	1
prev	w205723	0.0714286
current	w205723	0.166667
prev	W242058	0
current	W242058	0.166667
prev	W242078	0.555556
current	W242078	0.733333
prev	w242314	0.181818
current	w242314	0.181818
prev	w242733	0.636364
current	w242733	0.916667
prev	W242745	0.428571
current	W242745	0.642857
prev	w242787	0.666667
current	w242787	0.5
prev	w446118	0.444444
current	w446118	0.8
prev	w447253	0.125
current	w447253	0.133333
prev	w447261	0.5
current	w447261	0.7

## Sheet: haem_one_year_gap
ID	ev	sex	prev_current	haem	stdhaem
W198394	2016	t	current	0.483485	0.036871
W198394	2016	t	prev	0.517241	0.327659
W198985	2018	h	current	0.5	0.11694
W198985	2018	h	prev	0.465891	-0.495839
W199183	2016	h	current	0.488468	0.187756
W199183	2016	h	prev	0.481281	-0.600944
W199522	2016	t	current	0.458333	-0.724695
W199522	2016	t	prev	0.502033	-0.0650766
W199853	2016	t	current	0.500361	0.547873
W199853	2016	t	prev	0.5	-0.117562
W205404	2016	t	current	0.52	1.14254
W205404	2016	t	prev	0.489431	-0.390486
W205642	2016	h	current	0.490909	0.261681
W205642	2016	h	prev	0.494208	-0.267119
W205656	2018	h	current	0.481481	-0.404112
W205656	2018	h	prev	0.5	0.536949
W205846	2018	t	current	0.478261	-0.494729
W205846	2018	t	prev	0.478714	-0.107587
W242222	2018	h	current	0.511111	0.429572
W242222	2018	h	prev	0.527778	1.37805
W242314	2018	h	current	0.56	1.80515
W242314	2018	h	prev	0.484848	0.0781695
W242325	2018	h	current	0.488372	-0.210232
W242325	2018	h	prev	0.52	1.14254
W242699	2018	t	current	0.536585	1.14634
W242699	2018	t	prev	0.515152	0.995729
W242813	2018	t	current	0.428571	-1.89283
W242813	2018	t	prev	0.5	0.536949
W408651	2018	t	current	0.460177	-1.00355
W408651	2018	t	prev	0.490196	0.240092
W408728	2018	h	current	0.452381	-1.22291
W408728	2018	h	prev	0.478221	-0.122495
W446198	2018	h	current	0.5	0.11694
W446198	2018	h	prev	0.487805	0.167688
W447252	2018	t	current	0.473684	-0.623502
W447252	2018	t	prev	0.484211	0.0588524
W447255	2018	t	current	0.471698	-0.679384
W447255	2018	t	prev	0.470588	-0.353623
W447286	2018	t	current	0.452632	-1.21586
W447286	2018	t	prev	0.465116	-0.519311
W447287	2018	h	current	0.464286	-0.887946
W447287	2018	h	prev	0.443684	-1.16826

## Sheet: haem_consec
ev	sex	prev_current	haem	stdhaem	ID
2016	h	current	0.52	1.14254	W242325
2016	h	current	0.481481	-0.0237816	W242802
2016	h	current	0.46875	-0.409284	W242301
2016	h	current	0.492895	0.321812	W242316
2016	h	current	0.461538	-0.627646	W242754
2016	h	current	0.5	0.536949	W242783
2016	h	current	0.465891	-0.495839	W198985
2015	h	current	0.477273	0.119499	W205639
2016	h	current	0.470958	-0.342439	W242781
2016	h	current	0.452991	-0.886445	W205171
2016	h	current	0.457514	-0.749511	W242984
2016	h	current	0.5	0.536949	W408984
2016	h	current	0.444444	-1.14524	W242779
2016	h	current	0.483871	0.0485708	W242315
2016	h	current	0.469388	-0.389973	W205251
2016	h	current	0.47619	-0.18399	W205172
2015	h	current	0.463415	-0.212502	W205210->W205386
2015	h	prev	0.469613	-0.902232	W205639
2016	h	prev	0.4375	-0.833343	W242301
2016	h	prev	0.472222	-0.00149659	W205251
2016	h	prev	0.473684	0.0335285	W198985
2016	h	prev	0.492958	0.495268	W242802
2016	h	prev	0.464878	-0.177437	W242325
2016	h	prev	0.440678	-0.757208	W242754
2016	h	prev	0.478261	0.143172	W205172
2016	h	prev	0.407407	-1.55428	W242984
2016	h	prev	0.488372	0.385409	W242781
2016	h	prev	0.474576	0.0548998	W408984
2016	h	prev	0.490295	0.431474	W242316
2016	h	prev	0.416484	-1.33682	W242315
2016	h	prev	0.466667	-0.134592	W242783
2015	t	current	0.458333	-0.334235	W102655
2016	t	current	0.490196	0.240092	W408651
2016	t	current	0.478151	-0.124619	W242735
2016	t	current	0.5	0.536949	W205602
2015	t	current	0.428006	-1.0608	W205458
2016	t	current	0.448276	-1.02923	W242745
2016	t	current	0.5	0.536949	W242543
2016	t	current	0.517241	1.05901	W242937
2016	t	current	0.461538	-0.627646	W199525
2015	t	current	0.481318	0.216411	W199522
2016	t	current	0.521739	1.1952	W242138
2016	t	current	0.478714	-0.107587	W205846
2016	t	current	0.464286	-0.54446	W205497
2016	t	current	0.481013	-0.0379773	W205388
2016	t	current	0.511111	0.873388	W205391
2016	t	current	0.52	1.14254	W242780
2015	t	current	0.479167	0.164873	W199018
2016	t	current	0.484848	0.0781695	W205400
2015	t	current	0.482759	0.250926	W199860
2015	t	prev	0.501764	-0.0720191	W199018
2015	t	prev	0.536842	0.833804	W102655
2015	t	prev	0.489362	-0.392272	W205458
2015	t	prev	0.502033	-0.0650766	W199522
2015	t	prev	0.525424	0.53895	W199860
2016	t	prev	0.482353	0.241207	W205391
2016	t	prev	0.45	-0.533878	W199525
2016	t	prev	0.470588	-0.0406423	W242745
2016	t	prev	0.46875	-0.0846813	W205497
2016	t	prev	0.488372	0.385409	W205846
2016	t	prev	0.481481	0.220329	W205388
2016	t	prev	0.454545	-0.424982	W242543
2016	t	prev	0.478261	0.143172	W242735
2016	t	prev	0.527778	1.32946	W242138
2016	t	prev	0.447368	-0.596924	W408651
2016	t	prev	0.5	0.663981	W205602

## Sheet: court_nestl
ID	court_nestl	haem	ev
W242252	courtship	0.57769	2015
W242252	chick rearing	0.428571	2015
W242994	courtship	0.526316	2016
W242994	chick rearing	0.517241	2016
W408641	courtship	0.480769	2018
W408641	chick rearing	0.482759	2018
W408728	courtship	0.48637	2016
W408728	chick rearing	0.478221	2016
W446105	courtship	0.533333	2018
W446105	chick rearing	0.5	2018
W446384	courtship	0.509434	2018
W446384	chick rearing	0.488372	2018
W446389	courtship	0.461538	2018
W446389	chick rearing	0.456522	2018
W446521	courtship	0.513514	2018
W446521	chick rearing	0.52	2018
W446568	courtship	0.517241	2018
W446568	chick rearing	0.5	2018
W446932	courtship	0.588235	2018
W446932	chick rearing	0.5	2018
W521762	courtship	0.536585	2018
W521762	chick rearing	0.5	2018
W521949	courtship	0.592593	2018
W521949	chick rearing	0.527273	2018
W521990	courtship	0.485714	2018
W521990	chick rearing	0.49	2018
W521994	courtship	0.510638	2018
W521994	chick rearing	0.54717	2018
